# Supplementary material for: A Comprehensive Analysis on the Regulatory Network Underlying Callus Induction and Adventitious Organogenesis Process in Stem of Populus Alba L
Source: Int J Mol Sci. 2025 Apr 25;26(9):4087. doi: 10.3390/ijms26094087 (PMC12071542; doi:10.3390/ijms26094087)
Supplement: Supplementary file 1 [file ijms-26-04087-s001.zip]

Archive with 2 entries (2 files):
- ijms-3492110 - SupFigs.pdf
- ijms-3492110 - Supplementary Tables.xlsx
