# Supplementary material for: A Comprehensive Analysis on the Regulatory Network Underlying Callus Induction and Adventitious Organogenesis Process in Stem of Populus Alba L
Source: Int J Mol Sci. 2025 Apr 25;26(9):4087. doi: 10.3390/ijms26094087 (PMC12071542; doi:10.3390/ijms26094087)
Supplement: Supplementary file 1 [file ijms-26-04087-s001.zip › ijms-3492110 - Supplementary Tables.xlsx]

## Sheet: Table S1
Table S1. GO enrichment analysis of DEGs after 7 days of induction.
ID	Description	GeneRatio	BgRatio	pvalue	p.adjust	qvalue	geneID	Count
GO:0009699	phenylpropanoid biosynthetic process	97/4552	191/17737	7.38e-14	2.25e-10	2.06e-10	Poalb06G020840.1/Poalb01G010130.1/Poalb16G012240.1/Poalb01G003240.1/Poalb02G003020.1/Poalb14G011980.1/Poalb16G011050.1/Poalb18G004110.1/Poalb01G026770.1/Poalb07G003990.1/Poalb02G001680.1/Poalb17G014530.1/Poalb01G027020.1/Poalb04G004520.1/Poalb16G006500.1/Poalb13G001530.1/Poalb06G003070.1/Poalb14G007740.1/Poalb09G010450.1/Poalb05G018790.1/Poalb04G004540.1/Poalb03G009940.1/Poalb18G001350.1/Poalb09G…	97
GO:0044550	secondary metabolite biosynthetic process	155/4552	357/17737	1.47e-13	2.25e-10	2.06e-10	Poalb06G020840.1/Poalb01G010130.1/Poalb16G012240.1/Poalb06G022180.1/Poalb08G015060.1/Poalb03G008900.1/Poalb01G003240.1/Poalb02G003020.1/Poalb14G011980.1/Poalb08G013870.1/Poalb16G011050.1/Poalb18G004110.1/Poalb01G026770.1/Poalb07G003990.1/Poalb02G001680.1/Poalb17G014530.1/Poalb02G007360.1/Poalb01G027020.1/Poalb04G004520.1/Poalb04G007060.1/Poalb16G006500.1/Poalb07G006220.1/Poalb13G001530.1/Poalb06G…	155
GO:0009698	phenylpropanoid metabolic process	113/4552	242/17737	1.03e-12	1.05e-09	9.63e-10	Poalb06G020840.1/Poalb10G014290.1/Poalb01G010130.1/Poalb16G012240.1/Poalb19G013050.1/Poalb01G003240.1/Poalb02G003020.1/Poalb14G011980.1/Poalb16G011050.1/Poalb18G004110.1/Poalb01G026770.1/Poalb07G003990.1/Poalb02G001680.1/Poalb17G014530.1/Poalb01G027020.1/Poalb04G004520.1/Poalb16G006500.1/Poalb13G001530.1/Poalb06G003070.1/Poalb14G007740.1/Poalb09G010450.1/Poalb05G018790.1/Poalb04G004540.1/Poalb14G…	113
GO:0044264	cellular polysaccharide metabolic process	168/4552	430/17737	4.65e-10	3.57e-07	3.27e-07	Poalb10G012100.1/Poalb16G009330.1/Poalb02G013510.1/Poalb17G013930.1/Poalb14G015260.1/Poalb03G012740.1/Poalb08G008950.1/Poalb01G001180.1/Poalb15G002490.1/Poalb01G018670.1/Poalb10G003520.1/Poalb19G008600.1/Poalb13G004800.1/Poalb16G007600.1/Poalb08G010200.1/Poalb07G000770.1/Poalb09G003620.1/Poalb08G005110.1/Poalb13G007190.1/Poalb10G016710.1/Poalb13G012530.1/Poalb04G003380.1/Poalb10G009110.1/Poalb14G…	168
GO:0010410	hemicellulose metabolic process	52/4552	97/17737	3.88e-09	2.38e-06	2.18e-06	Poalb08G008950.1/Poalb15G002490.1/Poalb01G018670.1/Poalb13G004800.1/Poalb08G010200.1/Poalb02G016610.1/Poalb15G003100.1/Poalb03G014310.1/Poalb10G011970.1/Poalb09G007850.1/Poalb11G012240.1/Poalb10G012540.1/Poalb01G030940.1/Poalb03G013310.1/Poalb01G006230.1/Poalb01G005210.1/Poalb01G005110.1/Poalb02G013080.1/Poalb16G006220.1/Poalb08G005900.1/Poalb16G000290.1/Poalb10G015400.1/Poalb15G009860.1/Poalb07G…	52
GO:0009834	plant-type secondary cell wall biogenesis	62/4552	124/17737	4.93e-09	2.52e-06	2.31e-06	Poalb15G007440.1/Poalb10G014290.1/Poalb15G002490.1/Poalb05G019230.1/Poalb02G002590.1/Poalb03G014310.1/Poalb02G014540.1/Poalb06G019940.1/Poalb05G013170.1/Poalb10G012540.1/Poalb18G004010.1/Poalb01G030940.1/Poalb01G005110.1/Poalb19G010550.1/Poalb04G005280.1/Poalb06G001270.1/Poalb08G005900.1/Poalb10G015400.1/Poalb07G008120.1/Poalb07G006520.1/Poalb14G002590.1/Poalb06G021070.1/Poalb11G004440.1/Poalb05G…	62
GO:0010088	phloem development	28/4552	41/17737	1.22e-08	5.33e-06	4.88e-06	Poalb07G002470.1/Poalb16G008430.1/Poalb01G030160.1/Poalb12G007680.1/Poalb17G004670.1/Poalb03G008180.1/Poalb10G016600.1/Poalb17G006180.1/Poalb01G030140.1/Poalb01G030120.1/Poalb10G014110.1/Poalb13G010700.1/Poalb01G030150.1/Poalb10G014610.1/Poalb17G006170.1/Poalb10G004060.1/Poalb06G018590.1/Poalb10G004070.1/Poalb01G011870.1/Poalb19G004790.1/Poalb08G006630.1/Poalb16G008420.1/Poalb01G030130.1/Poalb10G…	28
GO:0000272	polysaccharide catabolic process	104/4552	252/17737	3.8e-08	1.27e-05	1.16e-05	Poalb10G012100.1/Poalb16G009330.1/Poalb04G015190.1/Poalb19G010860.1/Poalb19G010650.1/Poalb03G012740.1/Poalb08G008950.1/Poalb07G011540.1/Poalb01G018670.1/Poalb12G007780.1/Poalb10G003520.1/Poalb19G008600.1/Poalb16G007600.1/Poalb08G010200.1/Poalb09G012480.1/Poalb03G005790.1/Poalb08G017860.1/Poalb09G003620.1/Poalb14G015390.1/Poalb07G003990.1/Poalb06G020390.1/Poalb05G018860.1/Poalb08G011560.1/Poalb09G…	104
GO:0009753	response to jasmonic acid	141/4552	367/17737	3.94e-08	1.27e-05	1.16e-05	Poalb10G000650.1/Poalb01G010130.1/Poalb10G017880.1/Poalb08G019040.1/Poalb18G012570.1/Poalb01G012410.1/Poalb04G008750.1/Poalb11G004000.1/Poalb10G016710.1/Poalb14G007690.1/Poalb04G003380.1/Poalb08G014860.1/Poalb01G021670.1/Poalb09G002840.1/Poalb01G009200.1/Poalb06G004290.1/Poalb06G001750.1/Poalb12G009870.1/Poalb06G005850.1/Poalb02G011580.1/Poalb03G013530.1/Poalb10G014670.1/Poalb13G001530.1/Poalb13G…	141
GO:0071365	cellular response to auxin stimulus	125/4552	317/17737	4.14e-08	1.27e-05	1.16e-05	Poalb04G008750.1/Poalb11G013930.1/Poalb05G019510.1/Poalb05G019230.1/Poalb16G005240.1/Poalb02G002590.1/Poalb06G016690.1/Poalb05G003890.1/Poalb12G009050.1/Poalb05G016890.1/Poalb13G009090.1/Poalb11G006370.1/Poalb01G016000.1/Poalb05G003880.1/Poalb09G006220.1/Poalb06G021910.1/Poalb01G012760.1/Poalb01G037010.1/Poalb12G007950.1/Poalb01G031790.1/Poalb13G009120.1/Poalb01G024860.1/Poalb17G007460.1/Poalb13G…	125
GO:0045491	xylan metabolic process	39/4552	69/17737	4.99e-08	1.39e-05	1.28e-05	Poalb08G008950.1/Poalb15G002490.1/Poalb01G018670.1/Poalb08G010200.1/Poalb03G014310.1/Poalb10G011970.1/Poalb09G007850.1/Poalb11G012240.1/Poalb10G012540.1/Poalb01G030940.1/Poalb01G005110.1/Poalb02G013080.1/Poalb16G006220.1/Poalb08G005900.1/Poalb10G015400.1/Poalb07G006520.1/Poalb14G010000.1/Poalb08G005590.1/Poalb14G002590.1/Poalb01G036120.1/Poalb01G005970.1/Poalb05G011500.1/Poalb15G002170.1/Poalb16G…	39
GO:0010143	cutin biosynthetic process	27/4552	42/17737	1.53e-07	3.91e-05	3.58e-05	Poalb16G002590.1/Poalb01G026770.1/Poalb09G009740.1/Poalb06G018320.1/Poalb04G001730.1/Poalb02G012680.1/Poalb16G001330.1/Poalb14G002250.1/Poalb12G011930.1/Poalb01G007400.1/Poalb08G005200.1/Poalb04G001690.1/Poalb10G016930.1/Poalb10G016150.1/Poalb03G015330.1/Poalb08G004620.1/Poalb14G002260.1/Poalb16G002600.1/Poalb02G012700.1/Poalb05G016380.1/Poalb17G007870.1/Poalb01G003560.1/Poalb01G003550.1/Poalb03G…	27
GO:0016052	carbohydrate catabolic process	150/4552	404/17737	1.82e-07	4.29e-05	3.93e-05	Poalb10G012100.1/Poalb10G004700.1/Poalb16G009330.1/Poalb18G002520.1/Poalb04G015190.1/Poalb19G010860.1/Poalb10G017130.1/Poalb06G019910.1/Poalb16G003210.1/Poalb19G010650.1/Poalb08G006800.1/Poalb06G019620.1/Poalb08G004450.1/Poalb10G009920.1/Poalb03G012740.1/Poalb06G014280.1/Poalb08G008950.1/Poalb07G011540.1/Poalb01G018670.1/Poalb12G007780.1/Poalb10G003520.1/Poalb19G008600.1/Poalb16G007600.1/Poalb10G…	150
GO:0022603	regulation of anatomical structure morphogenesis	111/4552	283/17737	3.2e-07	7.01e-05	6.42e-05	Poalb01G001180.1/Poalb03G008750.1/Poalb01G012760.1/Poalb07G009840.1/Poalb04G000590.1/Poalb02G016010.1/Poalb16G002500.1/Poalb06G018380.1/Poalb05G021370.1/Poalb11G012830.1/Poalb16G001440.1/Poalb18G002040.1/Poalb02G003390.1/Poalb19G011080.1/Poalb08G002340.1/Poalb16G000340.1/Poalb08G006250.1/Poalb10G004530.1/Poalb11G008800.1/Poalb01G011470.1/Poalb06G004570.1/Poalb08G008860.1/Poalb04G018180.1/Poalb01G…	111
GO:0044036	cell wall macromolecule metabolic process	86/4552	207/17737	3.94e-07	8.06e-05	7.38e-05	Poalb04G015190.1/Poalb19G010860.1/Poalb19G010650.1/Poalb14G015260.1/Poalb08G008950.1/Poalb15G002490.1/Poalb01G018670.1/Poalb13G004800.1/Poalb08G010200.1/Poalb09G012480.1/Poalb15G006580.1/Poalb04G003380.1/Poalb07G003990.1/Poalb04G019440.1/Poalb02G016610.1/Poalb05G018860.1/Poalb09G012470.1/Poalb19G010630.1/Poalb15G003100.1/Poalb10G011990.1/Poalb06G019350.1/Poalb03G014310.1/Poalb10G011970.1/Poalb09G…	86
GO:0006261	DNA-dependent DNA replication	77/4552	183/17737	8.64e-07	0.000157271	0.000144025	Poalb03G017470.1/Poalb05G001330.1/Poalb04G011150.1/Poalb01G022450.1/Poalb01G006160.1/Poalb06G006500.1/Poalb06G019610.1/Poalb09G010810.1/Poalb19G007130.1/Poalb11G014510.1/Poalb11G004660.1/Poalb01G006480.1/Poalb04G005480.1/Poalb18G004690.1/Poalb07G006320.1/Poalb12G005480.1/Poalb06G001780.1/Poalb10G004730.1/Poalb01G038100.1/Poalb03G001220.1/Poalb12G005640.1/Poalb02G015980.1/Poalb09G004710.1/Poalb18G…	77
GO:0006270	DNA replication initiation	22/4552	33/17737	8.71e-07	0.000157271	0.000144025	Poalb04G011150.1/Poalb01G006160.1/Poalb09G010810.1/Poalb01G006480.1/Poalb18G004690.1/Poalb07G006320.1/Poalb06G001780.1/Poalb10G004730.1/Poalb09G004710.1/Poalb05G014760.1/Poalb13G012230.1/Poalb14G006860.1/Poalb01G013750.1/Poalb01G022670.1/Poalb11G005700.1/Poalb03G006920.1/Poalb08G010860.1/Poalb10G017140.1/Poalb09G011860.1/Poalb19G003030.1/Poalb08G004440.1/Poalb08G015580.1	22
GO:0006073	cellular glucan metabolic process	117/4552	309/17737	1.29e-06	0.00022062	0.000202039	Poalb10G012100.1/Poalb16G009330.1/Poalb02G013510.1/Poalb17G013930.1/Poalb14G015260.1/Poalb03G012740.1/Poalb01G001180.1/Poalb10G003520.1/Poalb19G008600.1/Poalb13G004800.1/Poalb16G007600.1/Poalb08G010200.1/Poalb07G000770.1/Poalb09G003620.1/Poalb08G005110.1/Poalb13G007190.1/Poalb10G016710.1/Poalb13G012530.1/Poalb04G003380.1/Poalb10G009110.1/Poalb14G015390.1/Poalb03G011940.1/Poalb02G016610.1/Poalb08G…	117
GO:0044042	glucan metabolic process	120/4552	320/17737	1.68e-06	0.00027111	0.000248277	Poalb10G012100.1/Poalb16G009330.1/Poalb02G013510.1/Poalb17G013930.1/Poalb14G015260.1/Poalb03G012740.1/Poalb01G001180.1/Poalb10G003520.1/Poalb19G008600.1/Poalb13G004800.1/Poalb16G007600.1/Poalb08G010200.1/Poalb07G000770.1/Poalb09G003620.1/Poalb08G005110.1/Poalb13G007190.1/Poalb10G016710.1/Poalb13G012530.1/Poalb04G003380.1/Poalb10G009110.1/Poalb14G015390.1/Poalb03G011940.1/Poalb02G016610.1/Poalb08G…	120
GO:0009751	response to salicylic acid	117/4552	311/17737	1.88e-06	0.000287728	0.000263496	Poalb10G017880.1/Poalb04G008750.1/Poalb15G006440.1/Poalb11G004000.1/Poalb08G008810.1/Poalb08G014860.1/Poalb09G002840.1/Poalb12G009870.1/Poalb02G011580.1/Poalb03G013530.1/Poalb06G006500.1/Poalb13G001530.1/Poalb13G011180.1/Poalb02G011610.1/Poalb16G000340.1/Poalb08G011440.1/Poalb14G011240.1/Poalb05G008180.1/Poalb08G011980.1/Poalb12G003250.1/Poalb03G001890.1/Poalb01G005920.1/Poalb04G007730.1/Poalb01G…	117
GO:1903047	mitotic cell cycle process	144/4552	399/17737	2.06e-06	0.000300702	0.000275377	Poalb04G012320.1/Poalb01G031390.1/Poalb13G007190.1/Poalb13G012530.1/Poalb14G002050.1/Poalb03G011940.1/Poalb09G008730.1/Poalb09G005180.1/Poalb16G004770.1/Poalb16G000600.1/Poalb07G009840.1/Poalb04G011150.1/Poalb02G006620.1/Poalb01G006160.1/Poalb01G023800.1/Poalb06G005920.1/Poalb01G026650.1/Poalb06G019610.1/Poalb01G001050.1/Poalb09G010810.1/Poalb05G021370.1/Poalb14G002180.1/Poalb12G010660.1/Poalb11G…	144
GO:0006260	DNA replication	94/4552	240/17737	2.66e-06	0.000371385	0.000340107	Poalb01G023270.1/Poalb03G017470.1/Poalb15G005510.1/Poalb05G001330.1/Poalb04G011150.1/Poalb01G022450.1/Poalb01G028950.1/Poalb01G006160.1/Poalb05G006850.1/Poalb06G006500.1/Poalb06G019610.1/Poalb09G010810.1/Poalb19G007130.1/Poalb11G014510.1/Poalb11G004660.1/Poalb01G006480.1/Poalb04G005480.1/Poalb18G004690.1/Poalb07G006320.1/Poalb05G000490.1/Poalb12G005480.1/Poalb17G005530.1/Poalb06G001780.1/Poalb10G…	94
GO:0009734	auxin-activated signaling pathway	111/4552	294/17737	2.8e-06	0.000373946	0.000342452	Poalb04G008750.1/Poalb11G013930.1/Poalb05G019510.1/Poalb05G019230.1/Poalb02G002590.1/Poalb06G016690.1/Poalb05G003890.1/Poalb12G009050.1/Poalb05G016890.1/Poalb13G009090.1/Poalb11G006370.1/Poalb01G016000.1/Poalb05G003880.1/Poalb09G006220.1/Poalb06G021910.1/Poalb01G012760.1/Poalb01G037010.1/Poalb12G007950.1/Poalb01G031790.1/Poalb13G009120.1/Poalb01G024860.1/Poalb17G007460.1/Poalb13G011180.1/Poalb15G…	111
GO:0010089	xylem development	34/4552	65/17737	3.89e-06	0.000465444	0.000426244	Poalb14G011980.1/Poalb01G005620.1/Poalb06G004750.1/Poalb01G011360.1/Poalb07G002470.1/Poalb03G013890.1/Poalb16G008430.1/Poalb18G004710.1/Poalb09G000850.1/Poalb10G007560.1/Poalb03G012200.1/Poalb17G004670.1/Poalb03G008180.1/Poalb08G004890.1/Poalb10G014110.1/Poalb13G010700.1/Poalb06G001810.1/Poalb10G014610.1/Poalb10G000420.1/Poalb01G007630.1/Poalb06G018590.1/Poalb14G015680.1/Poalb14G005550.1/Poalb10G…	34
GO:0140013	meiotic nuclear division	62/4552	144/17737	3.95e-06	0.000465444	0.000426244	Poalb09G005180.1/Poalb13G012350.1/Poalb01G023800.1/Poalb19G006200.1/Poalb14G015460.1/Poalb02G016660.1/Poalb11G010060.1/Poalb04G002560.1/Poalb05G014680.1/Poalb15G011710.1/Poalb04G011980.1/Poalb12G004760.1/Poalb05G016710.1/Poalb09G000160.1/Poalb05G021440.1/Poalb03G004520.1/Poalb14G014730.1/Poalb02G005290.1/Poalb18G000820.1/Poalb02G016800.1/Poalb18G000900.1/Poalb06G014790.1/Poalb04G018020.1/Poalb03G…	62
GO:0034637	cellular carbohydrate biosynthetic process	116/4552	312/17737	4e-06	0.000465444	0.000426244	Poalb14G015260.1/Poalb03G012740.1/Poalb01G001180.1/Poalb15G002490.1/Poalb07G000770.1/Poalb08G005110.1/Poalb15G001410.1/Poalb13G007190.1/Poalb10G016710.1/Poalb13G012530.1/Poalb11G005940.1/Poalb04G003380.1/Poalb10G009110.1/Poalb03G011940.1/Poalb11G004610.1/Poalb04G019440.1/Poalb03G009330.1/Poalb07G009840.1/Poalb10G008790.1/Poalb08G012020.1/Poalb17G007700.1/Poalb16G009430.1/Poalb15G003100.1/Poalb10G…	116
GO:0071669	plant-type cell wall organization or biogenesis	146/4552	410/17737	4.09e-06	0.000465444	0.000426244	Poalb05G015900.1/Poalb15G007440.1/Poalb10G014290.1/Poalb15G002490.1/Poalb05G015910.1/Poalb10G003350.1/Poalb08G004490.1/Poalb13G005010.1/Poalb10G012950.1/Poalb05G019230.1/Poalb19G007250.1/Poalb17G009130.1/Poalb01G030310.1/Poalb02G002590.1/Poalb05G010420.1/Poalb13G007190.1/Poalb13G012530.1/Poalb04G003380.1/Poalb03G011940.1/Poalb08G008300.1/Poalb04G019440.1/Poalb05G018860.1/Poalb01G012690.1/Poalb04G…	146
GO:0006022	aminoglycan metabolic process	26/4552	45/17737	4.86e-06	0.000514263	0.000470951	Poalb04G015190.1/Poalb19G010860.1/Poalb19G010650.1/Poalb14G015260.1/Poalb09G012480.1/Poalb09G012470.1/Poalb19G010630.1/Poalb04G009830.1/Poalb06G001750.1/Poalb10G013470.1/Poalb10G011990.1/Poalb15G005130.1/Poalb09G012580.1/Poalb12G002520.1/Poalb10G015430.1/Poalb19G010590.1/Poalb08G007780.1/Poalb06G001760.1/Poalb09G012570.1/Poalb14G007450.1/Poalb14G009110.1/Poalb18G004630.1/Poalb10G019760.1/Poalb16G…	26
GO:0045492	xylan biosynthetic process	26/4552	45/17737	4.86e-06	0.000514263	0.000470951	Poalb15G002490.1/Poalb03G014310.1/Poalb10G012540.1/Poalb01G030940.1/Poalb01G005110.1/Poalb07G006520.1/Poalb08G005590.1/Poalb14G002590.1/Poalb01G036120.1/Poalb01G005970.1/Poalb05G011500.1/Poalb15G002170.1/Poalb16G001860.1/Poalb07G005090.1/Poalb07G006530.1/Poalb10G015720.1/Poalb16G011870.1/Poalb07G011530.1/Poalb15G000620.1/Poalb06G021250.1/Poalb05G004620.1/Poalb01G030880.1/Poalb11G009480.1/Poalb01G…	26
GO:0010383	cell wall polysaccharide metabolic process	71/4552	174/17737	8.31e-06	0.000850531	0.000778898	Poalb08G008950.1/Poalb15G002490.1/Poalb01G018670.1/Poalb13G004800.1/Poalb08G010200.1/Poalb04G003380.1/Poalb07G003990.1/Poalb04G019440.1/Poalb02G016610.1/Poalb05G018860.1/Poalb15G003100.1/Poalb06G019350.1/Poalb03G014310.1/Poalb10G011970.1/Poalb09G007850.1/Poalb11G012240.1/Poalb06G014120.1/Poalb17G009290.1/Poalb10G012540.1/Poalb18G004010.1/Poalb01G030940.1/Poalb03G013310.1/Poalb01G006230.1/Poalb01G…	71
GO:0051726	regulation of cell cycle	152/4552	435/17737	8.65e-06	0.000856282	0.000784166	Poalb09G008730.1/Poalb09G005180.1/Poalb15G005510.1/Poalb01G022450.1/Poalb13G001660.1/Poalb01G028950.1/Poalb01G023800.1/Poalb06G005920.1/Poalb01G026650.1/Poalb06G006500.1/Poalb06G019610.1/Poalb05G021370.1/Poalb15G006100.1/Poalb11G014510.1/Poalb10G004820.1/Poalb07G009470.1/Poalb05G011590.1/Poalb02G000780.1/Poalb07G011490.1/Poalb06G012840.1/Poalb01G023010.1/Poalb16G006810.1/Poalb05G014680.1/Poalb08G…	152
GO:0010345	suberin biosynthetic process	29/4552	54/17737	1.01e-05	0.000969851	0.000888169	Poalb01G026770.1/Poalb17G014530.1/Poalb09G003800.1/Poalb01G022620.1/Poalb07G008540.1/Poalb09G012860.1/Poalb04G015450.1/Poalb05G007260.1/Poalb01G007400.1/Poalb01G028630.1/Poalb14G006390.1/Poalb10G015070.1/Poalb10G016930.1/Poalb02G002830.1/Poalb08G013980.1/Poalb09G012910.1/Poalb02G009510.1/Poalb09G012930.1/Poalb04G015460.1/Poalb16G006520.1/Poalb05G018950.1/Poalb08G004620.1/Poalb01G011540.1/Poalb16G…	29
GO:0010087	phloem or xylem histogenesis	67/4552	163/17737	1.11e-05	0.00102852	0.000941897	Poalb14G011980.1/Poalb08G012180.1/Poalb01G005620.1/Poalb06G004750.1/Poalb01G011360.1/Poalb07G002470.1/Poalb06G004570.1/Poalb03G013890.1/Poalb16G008430.1/Poalb01G030160.1/Poalb12G007680.1/Poalb03G011050.1/Poalb18G004710.1/Poalb09G000850.1/Poalb10G007560.1/Poalb03G006800.1/Poalb03G012200.1/Poalb17G004670.1/Poalb17G000510.1/Poalb03G008180.1/Poalb10G016600.1/Poalb12G006920.1/Poalb17G006180.1/Poalb08G…	67
GO:0016998	cell wall macromolecule catabolic process	28/4552	52/17737	1.34e-05	0.00121108	0.00110908	Poalb04G015190.1/Poalb19G010860.1/Poalb19G010650.1/Poalb14G015260.1/Poalb08G008950.1/Poalb01G018670.1/Poalb08G010200.1/Poalb09G012480.1/Poalb07G003990.1/Poalb05G018860.1/Poalb09G012470.1/Poalb19G010630.1/Poalb10G011990.1/Poalb06G019350.1/Poalb10G011970.1/Poalb09G007850.1/Poalb11G012240.1/Poalb09G012580.1/Poalb02G013080.1/Poalb16G006220.1/Poalb16G002860.1/Poalb16G000290.1/Poalb14G010000.1/Poalb09G…	28
GO:0044247	cellular polysaccharide catabolic process	43/4552	93/17737	1.4e-05	0.00122721	0.00112385	Poalb10G012100.1/Poalb16G009330.1/Poalb03G012740.1/Poalb10G003520.1/Poalb19G008600.1/Poalb16G007600.1/Poalb09G003620.1/Poalb14G015390.1/Poalb05G018860.1/Poalb08G011560.1/Poalb07G009400.1/Poalb10G007860.1/Poalb10G019710.1/Poalb03G012430.1/Poalb16G006320.1/Poalb11G013370.1/Poalb06G019350.1/Poalb06G012550.1/Poalb04G004120.1/Poalb02G018500.1/Poalb02G001200.1/Poalb16G009300.1/Poalb18G003910.1/Poalb01G…	43
GO:0000727	double-strand break repair via break-induced replication	11/4552	13/17737	1.44e-05	0.00122807	0.00112464	Poalb04G011150.1/Poalb01G006160.1/Poalb09G010810.1/Poalb01G006480.1/Poalb18G004690.1/Poalb06G001780.1/Poalb01G013750.1/Poalb03G006920.1/Poalb03G016770.1/Poalb10G017140.1/Poalb08G004440.1	11
GO:0046271	phenylpropanoid catabolic process	19/4552	30/17737	1.51e-05	0.00125091	0.00114556	Poalb06G020840.1/Poalb16G012240.1/Poalb19G012620.1/Poalb06G018270.1/Poalb13G004820.1/Poalb01G034640.1/Poalb09G003710.1/Poalb06G017520.1/Poalb10G016320.1/Poalb01G012010.1/Poalb11G008290.1/Poalb04G013130.1/Poalb05G016280.1/Poalb06G017570.1/Poalb16G001300.1/Poalb01G004940.1/Poalb09G003030.1/Poalb09G009160.1/Poalb07G004310.1	19
GO:0006030	chitin metabolic process	21/4552	35/17737	1.79e-05	0.00134148	0.0012285	Poalb04G015190.1/Poalb19G010860.1/Poalb19G010650.1/Poalb14G015260.1/Poalb09G012480.1/Poalb09G012470.1/Poalb19G010630.1/Poalb06G001750.1/Poalb10G011990.1/Poalb15G005130.1/Poalb09G012580.1/Poalb12G002520.1/Poalb19G010590.1/Poalb06G001760.1/Poalb09G012570.1/Poalb14G007450.1/Poalb14G009110.1/Poalb18G004630.1/Poalb16G007660.1/Poalb01G030230.1/Poalb02G010330.1	21
GO:0006032	chitin catabolic process	21/4552	35/17737	1.79e-05	0.00134148	0.0012285	Poalb04G015190.1/Poalb19G010860.1/Poalb19G010650.1/Poalb14G015260.1/Poalb09G012480.1/Poalb09G012470.1/Poalb19G010630.1/Poalb06G001750.1/Poalb10G011990.1/Poalb15G005130.1/Poalb09G012580.1/Poalb12G002520.1/Poalb19G010590.1/Poalb06G001760.1/Poalb09G012570.1/Poalb14G007450.1/Poalb14G009110.1/Poalb18G004630.1/Poalb16G007660.1/Poalb01G030230.1/Poalb02G010330.1	21
GO:0046348	amino sugar catabolic process	21/4552	35/17737	1.79e-05	0.00134148	0.0012285	Poalb04G015190.1/Poalb19G010860.1/Poalb19G010650.1/Poalb14G015260.1/Poalb09G012480.1/Poalb09G012470.1/Poalb19G010630.1/Poalb06G001750.1/Poalb10G011990.1/Poalb15G005130.1/Poalb09G012580.1/Poalb12G002520.1/Poalb19G010590.1/Poalb06G001760.1/Poalb09G012570.1/Poalb14G007450.1/Poalb14G009110.1/Poalb18G004630.1/Poalb16G007660.1/Poalb01G030230.1/Poalb02G010330.1	21
GO:1901072	glucosamine-containing compound catabolic process	21/4552	35/17737	1.79e-05	0.00134148	0.0012285	Poalb04G015190.1/Poalb19G010860.1/Poalb19G010650.1/Poalb14G015260.1/Poalb09G012480.1/Poalb09G012470.1/Poalb19G010630.1/Poalb06G001750.1/Poalb10G011990.1/Poalb15G005130.1/Poalb09G012580.1/Poalb12G002520.1/Poalb19G010590.1/Poalb06G001760.1/Poalb09G012570.1/Poalb14G007450.1/Poalb14G009110.1/Poalb18G004630.1/Poalb16G007660.1/Poalb01G030230.1/Poalb02G010330.1	21
GO:0009251	glucan catabolic process	43/4552	94/17737	1.94e-05	0.00142029	0.00130067	Poalb10G012100.1/Poalb16G009330.1/Poalb03G012740.1/Poalb10G003520.1/Poalb19G008600.1/Poalb16G007600.1/Poalb09G003620.1/Poalb14G015390.1/Poalb08G011560.1/Poalb07G009400.1/Poalb10G007860.1/Poalb10G019710.1/Poalb03G012430.1/Poalb16G006320.1/Poalb11G013370.1/Poalb19G005240.1/Poalb06G012550.1/Poalb04G004120.1/Poalb02G018500.1/Poalb02G001200.1/Poalb16G009300.1/Poalb18G003910.1/Poalb01G030530.1/Poalb16G…	43
GO:0033260	nuclear DNA replication	22/4552	38/17737	2.5e-05	0.0017822	0.00163211	Poalb04G011150.1/Poalb01G006160.1/Poalb09G010810.1/Poalb01G006480.1/Poalb18G004690.1/Poalb07G006320.1/Poalb06G001780.1/Poalb10G004730.1/Poalb05G014760.1/Poalb13G012230.1/Poalb06G021660.1/Poalb14G019600.1/Poalb05G014270.1/Poalb01G013750.1/Poalb03G006920.1/Poalb10G008220.1/Poalb10G017140.1/Poalb06G000140.1/Poalb08G004440.1/Poalb06G009500.1/Poalb08G015580.1/Poalb06G009370.1	22
GO:0016051	carbohydrate biosynthetic process	157/4552	461/17737	2.99e-05	0.00208793	0.00191208	Poalb18G002520.1/Poalb10G017130.1/Poalb08G006800.1/Poalb14G015260.1/Poalb08G004450.1/Poalb10G009920.1/Poalb03G012740.1/Poalb01G028060.1/Poalb01G001180.1/Poalb15G002490.1/Poalb18G002640.1/Poalb07G000770.1/Poalb17G009130.1/Poalb08G005110.1/Poalb15G001410.1/Poalb13G007190.1/Poalb10G016710.1/Poalb13G012530.1/Poalb11G005940.1/Poalb04G003380.1/Poalb10G009110.1/Poalb03G011940.1/Poalb11G004610.1/Poalb04G…	157
GO:1901071	glucosamine-containing compound metabolic process	23/4552	41/17737	3.29e-05	0.00224595	0.00205679	Poalb04G015190.1/Poalb19G010860.1/Poalb19G010650.1/Poalb14G015260.1/Poalb09G012480.1/Poalb09G012470.1/Poalb19G010630.1/Poalb06G001750.1/Poalb10G011990.1/Poalb15G005130.1/Poalb09G012580.1/Poalb06G015620.1/Poalb12G002520.1/Poalb19G010590.1/Poalb06G001760.1/Poalb09G012570.1/Poalb14G007450.1/Poalb14G009110.1/Poalb18G004630.1/Poalb10G019760.1/Poalb16G007660.1/Poalb01G030230.1/Poalb02G010330.1	23
GO:0046274	lignin catabolic process	18/4552	29/17737	3.77e-05	0.00251745	0.00230543	Poalb06G020840.1/Poalb16G012240.1/Poalb19G012620.1/Poalb06G018270.1/Poalb13G004820.1/Poalb01G034640.1/Poalb09G003710.1/Poalb06G017520.1/Poalb10G016320.1/Poalb11G008290.1/Poalb04G013130.1/Poalb05G016280.1/Poalb06G017570.1/Poalb16G001300.1/Poalb01G004940.1/Poalb09G003030.1/Poalb09G009160.1/Poalb07G004310.1	18
GO:0009611	response to wounding	126/4552	359/17737	3.91e-05	0.00255125	0.00233638	Poalb01G010130.1/Poalb01G004630.1/Poalb01G014030.1/Poalb04G008750.1/Poalb02G013780.1/Poalb11G004000.1/Poalb14G007690.1/Poalb08G014860.1/Poalb01G021670.1/Poalb17G014530.1/Poalb19G010630.1/Poalb07G010890.1/Poalb06G004290.1/Poalb08G015500.1/Poalb02G016010.1/Poalb02G010250.1/Poalb05G020550.1/Poalb19G011150.1/Poalb19G004090.1/Poalb10G014670.1/Poalb13G001530.1/Poalb13G006090.1/Poalb10G009030.1/Poalb04G…	126
GO:0042546	cell wall biogenesis	118/4552	333/17737	4.22e-05	0.00269825	0.002471	Poalb15G007440.1/Poalb10G014290.1/Poalb15G002490.1/Poalb13G004800.1/Poalb05G019230.1/Poalb17G009130.1/Poalb02G002590.1/Poalb13G007190.1/Poalb13G012530.1/Poalb04G003380.1/Poalb03G011940.1/Poalb04G019440.1/Poalb02G016610.1/Poalb07G009840.1/Poalb15G003100.1/Poalb14G002180.1/Poalb14G010280.1/Poalb03G014310.1/Poalb02G014540.1/Poalb05G001960.1/Poalb06G019940.1/Poalb06G014120.1/Poalb01G006520.1/Poalb05G…	118
GO:0006026	aminoglycan catabolic process	22/4552	39/17737	4.34e-05	0.00272008	0.00249099	Poalb04G015190.1/Poalb19G010860.1/Poalb19G010650.1/Poalb14G015260.1/Poalb09G012480.1/Poalb09G012470.1/Poalb19G010630.1/Poalb06G001750.1/Poalb10G011990.1/Poalb15G005130.1/Poalb09G012580.1/Poalb12G002520.1/Poalb10G015430.1/Poalb19G010590.1/Poalb06G001760.1/Poalb09G012570.1/Poalb14G007450.1/Poalb14G009110.1/Poalb18G004630.1/Poalb16G007660.1/Poalb01G030230.1/Poalb02G010330.1	22
GO:1901957	regulation of cutin biosynthetic process	10/4552	12/17737	4.78e-05	0.00293493	0.00268775	Poalb16G002590.1/Poalb01G007400.1/Poalb03G015330.1/Poalb16G002600.1/Poalb17G007870.1/Poalb01G003560.1/Poalb01G003550.1/Poalb03G012410.1/Poalb08G000770.1/Poalb03G012420.1	10
GO:0042335	cuticle development	25/4552	47/17737	5.07e-05	0.00305054	0.00279362	Poalb16G002590.1/Poalb01G005100.1/Poalb01G026770.1/Poalb17G014530.1/Poalb18G001150.1/Poalb04G016510.1/Poalb11G001740.1/Poalb18G003620.1/Poalb14G009730.1/Poalb06G000810.1/Poalb19G004160.1/Poalb01G001660.1/Poalb09G013910.1/Poalb03G017360.1/Poalb01G007400.1/Poalb01G004380.1/Poalb06G023160.1/Poalb19G009520.1/Poalb13G001390.1/Poalb16G002600.1/Poalb17G007870.1/Poalb19G012310.1/Poalb03G012410.1/Poalb03G…	25
GO:0044786	cell cycle DNA replication	42/4552	95/17737	6.5e-05	0.00383508	0.00351209	Poalb03G017470.1/Poalb04G011150.1/Poalb01G006160.1/Poalb06G006500.1/Poalb06G019610.1/Poalb09G010810.1/Poalb11G014510.1/Poalb01G006480.1/Poalb18G004690.1/Poalb07G006320.1/Poalb06G001780.1/Poalb10G004730.1/Poalb01G038100.1/Poalb02G015980.1/Poalb16G003200.1/Poalb05G014760.1/Poalb06G014790.1/Poalb01G015970.1/Poalb08G016240.1/Poalb13G012230.1/Poalb06G021660.1/Poalb14G019600.1/Poalb05G014270.1/Poalb16G…	42
GO:0009627	systemic acquired resistance	51/4552	122/17737	7.03e-05	0.00406837	0.00372573	Poalb14G015540.1/Poalb11G013040.1/Poalb14G000510.1/Poalb01G018670.1/Poalb11G003970.1/Poalb14G007690.1/Poalb08G008810.1/Poalb04G003380.1/Poalb06G000950.1/Poalb12G009870.1/Poalb06G014970.1/Poalb05G008150.1/Poalb12G003250.1/Poalb08G004950.1/Poalb05G013170.1/Poalb15G009080.1/Poalb01G005700.1/Poalb14G010770.1/Poalb14G012750.1/Poalb12G004290.1/Poalb05G013740.1/Poalb14G007120.1/Poalb13G010990.1/Poalb13G…	51
GO:1903046	meiotic cell cycle process	80/4552	213/17737	7.95e-05	0.00447073	0.0040942	Poalb10G015840.1/Poalb02G002860.1/Poalb09G005180.1/Poalb13G012350.1/Poalb01G012760.1/Poalb05G018920.1/Poalb15G003750.1/Poalb01G023800.1/Poalb19G006200.1/Poalb14G015460.1/Poalb02G016660.1/Poalb11G010060.1/Poalb04G002560.1/Poalb10G009890.1/Poalb05G014680.1/Poalb08G011440.1/Poalb08G017180.1/Poalb10G001710.1/Poalb15G011710.1/Poalb08G005430.1/Poalb04G011980.1/Poalb12G004760.1/Poalb05G016710.1/Poalb09G…	80
GO:0006112	energy reserve metabolic process	25/4552	48/17737	8.01e-05	0.00447073	0.0040942	Poalb17G013930.1/Poalb09G003620.1/Poalb10G009110.1/Poalb07G009400.1/Poalb16G006320.1/Poalb11G013370.1/Poalb06G012550.1/Poalb19G011080.1/Poalb04G004120.1/Poalb02G018500.1/Poalb18G003910.1/Poalb01G030530.1/Poalb08G017130.1/Poalb09G010510.1/Poalb03G006370.1/Poalb14G002590.1/Poalb01G021660.1/Poalb02G012620.1/Poalb07G011530.1/Poalb05G004620.1/Poalb18G006010.1/Poalb10G003340.1/Poalb08G016390.1/Poalb14G…	25
GO:0000079	regulation of cyclin-dependent protein serine/threonine kinase activity	31/4552	65/17737	0.000104439	0.00562322	0.00514963	Poalb09G008730.1/Poalb01G026650.1/Poalb05G011590.1/Poalb02G000780.1/Poalb06G012840.1/Poalb16G006810.1/Poalb05G014680.1/Poalb05G020810.1/Poalb02G015980.1/Poalb08G012860.1/Poalb14G014730.1/Poalb01G015970.1/Poalb01G025740.1/Poalb07G006070.1/Poalb10G008040.1/Poalb05G011160.1/Poalb09G007780.1/Poalb07G000040.1/Poalb14G005220.1/Poalb02G002840.1/Poalb02G006500.1/Poalb14G002860.1/Poalb13G004410.1/Poalb14G…	31
GO:1904029	regulation of cyclin-dependent protein kinase activity	31/4552	65/17737	0.000104439	0.00562322	0.00514963	Poalb09G008730.1/Poalb01G026650.1/Poalb05G011590.1/Poalb02G000780.1/Poalb06G012840.1/Poalb16G006810.1/Poalb05G014680.1/Poalb05G020810.1/Poalb02G015980.1/Poalb08G012860.1/Poalb14G014730.1/Poalb01G015970.1/Poalb01G025740.1/Poalb07G006070.1/Poalb10G008040.1/Poalb05G011160.1/Poalb09G007780.1/Poalb07G000040.1/Poalb14G005220.1/Poalb02G002840.1/Poalb02G006500.1/Poalb14G002860.1/Poalb13G004410.1/Poalb14G…	31
GO:0009809	lignin biosynthetic process	40/4552	91/17737	0.000112058	0.00592944	0.00543006	Poalb14G011980.1/Poalb16G011050.1/Poalb18G004110.1/Poalb07G003990.1/Poalb02G001680.1/Poalb01G027020.1/Poalb16G006500.1/Poalb06G003070.1/Poalb14G007740.1/Poalb01G015720.1/Poalb01G029150.1/Poalb05G009710.1/Poalb07G008120.1/Poalb04G001750.1/Poalb01G017100.1/Poalb06G018270.1/Poalb11G012380.1/Poalb01G003990.1/Poalb02G010620.1/Poalb07G003760.1/Poalb05G007780.1/Poalb01G034640.1/Poalb09G003710.1/Poalb06G…	40
GO:0033692	cellular polysaccharide biosynthetic process	94/4552	261/17737	0.00012453	0.00647766	0.00593211	Poalb14G015260.1/Poalb03G012740.1/Poalb01G001180.1/Poalb15G002490.1/Poalb07G000770.1/Poalb08G005110.1/Poalb13G007190.1/Poalb10G016710.1/Poalb13G012530.1/Poalb04G003380.1/Poalb10G009110.1/Poalb03G011940.1/Poalb04G019440.1/Poalb07G009840.1/Poalb17G007700.1/Poalb16G009430.1/Poalb15G003100.1/Poalb10G021400.1/Poalb14G010280.1/Poalb03G014310.1/Poalb02G014540.1/Poalb05G001960.1/Poalb08G004810.1/Poalb08G…	94
GO:0010374	stomatal complex development	31/4552	66/17737	0.000148895	0.00753425	0.00689971	Poalb14G002050.1/Poalb09G008730.1/Poalb10G003250.1/Poalb05G020120.1/Poalb02G006620.1/Poalb01G026650.1/Poalb06G019610.1/Poalb11G014510.1/Poalb06G004570.1/Poalb01G038100.1/Poalb16G003200.1/Poalb01G015970.1/Poalb10G012310.1/Poalb07G005790.1/Poalb05G010940.1/Poalb14G011350.1/Poalb02G001710.1/Poalb12G010720.1/Poalb04G001890.1/Poalb01G009140.1/Poalb01G002010.1/Poalb14G015910.1/Poalb02G017290.1/Poalb12G…	31
GO:0007135	meiosis II	15/4552	24/17737	0.000152207	0.00753425	0.00689971	Poalb05G014680.1/Poalb05G016710.1/Poalb05G021440.1/Poalb14G014730.1/Poalb02G005290.1/Poalb06G014790.1/Poalb04G018020.1/Poalb10G019430.1/Poalb16G008600.1/Poalb07G001570.1/Poalb09G000490.1/Poalb16G010360.1/Poalb09G006340.1/Poalb08G005750.1/Poalb08G005790.1	15
GO:0061983	meiosis II cell cycle process	15/4552	24/17737	0.000152207	0.00753425	0.00689971	Poalb05G014680.1/Poalb05G016710.1/Poalb05G021440.1/Poalb14G014730.1/Poalb02G005290.1/Poalb06G014790.1/Poalb04G018020.1/Poalb10G019430.1/Poalb16G008600.1/Poalb07G001570.1/Poalb09G000490.1/Poalb16G010360.1/Poalb09G006340.1/Poalb08G005750.1/Poalb08G005790.1	15
GO:0006833	water transport	32/4552	69/17737	0.000157871	0.00757041	0.00693283	Poalb03G010750.1/Poalb09G012060.1/Poalb08G003100.1/Poalb04G014660.1/Poalb01G016720.1/Poalb09G011350.1/Poalb01G033870.1/Poalb10G016090.1/Poalb03G004010.1/Poalb10G017680.1/Poalb09G000430.1/Poalb06G004570.1/Poalb11G014470.1/Poalb16G012140.1/Poalb10G012310.1/Poalb06G006300.1/Poalb01G007400.1/Poalb01G033860.1/Poalb12G007550.1/Poalb11G004730.1/Poalb14G011350.1/Poalb04G018070.1/Poalb06G012390.1/Poalb01G…	32
GO:0042044	fluid transport	32/4552	69/17737	0.000157871	0.00757041	0.00693283	Poalb03G010750.1/Poalb09G012060.1/Poalb08G003100.1/Poalb04G014660.1/Poalb01G016720.1/Poalb09G011350.1/Poalb01G033870.1/Poalb10G016090.1/Poalb03G004010.1/Poalb10G017680.1/Poalb09G000430.1/Poalb06G004570.1/Poalb11G014470.1/Poalb16G012140.1/Poalb10G012310.1/Poalb06G006300.1/Poalb01G007400.1/Poalb01G033860.1/Poalb12G007550.1/Poalb11G004730.1/Poalb14G011350.1/Poalb04G018070.1/Poalb06G012390.1/Poalb01G…	32
GO:0007018	microtubule-based movement	43/4552	102/17737	0.000200576	0.00947026	0.00867267	Poalb04G012320.1/Poalb01G031720.1/Poalb16G004770.1/Poalb16G000600.1/Poalb01G038170.1/Poalb06G017120.1/Poalb14G002180.1/Poalb11G012900.1/Poalb14G015460.1/Poalb02G016660.1/Poalb11G010060.1/Poalb04G016310.1/Poalb04G002560.1/Poalb16G011010.1/Poalb02G013400.1/Poalb14G001200.1/Poalb11G013850.1/Poalb06G003680.1/Poalb06G002330.1/Poalb13G007290.1/Poalb12G004260.1/Poalb09G013780.1/Poalb10G013010.1/Poalb08G…	43
GO:0000280	nuclear division	93/4552	261/17737	0.00020821	0.00968175	0.00886634	Poalb09G005180.1/Poalb13G012350.1/Poalb16G004770.1/Poalb01G023800.1/Poalb19G006200.1/Poalb14G002180.1/Poalb12G010660.1/Poalb14G015460.1/Poalb07G009470.1/Poalb02G016660.1/Poalb11G010060.1/Poalb04G002560.1/Poalb17G007600.1/Poalb01G023010.1/Poalb05G014680.1/Poalb14G001200.1/Poalb16G002280.1/Poalb17G001210.1/Poalb12G004260.1/Poalb15G011710.1/Poalb07G001540.1/Poalb04G011980.1/Poalb14G016020.1/Poalb12G…	93
GO:0009900	dehiscence	20/4552	37/17737	0.000212848	0.00974971	0.00892858	Poalb12G009050.1/Poalb05G018860.1/Poalb15G005510.1/Poalb07G009840.1/Poalb01G015080.1/Poalb09G011040.1/Poalb15G000410.1/Poalb05G009940.1/Poalb14G008530.1/Poalb11G014910.1/Poalb12G001450.1/Poalb01G037740.1/Poalb02G011430.1/Poalb09G005310.1/Poalb03G005340.1/Poalb19G007280.1/Poalb11G005800.1/Poalb01G014360.1/Poalb03G006210.1/Poalb12G001420.1	20
GO:0005977	glycogen metabolic process	23/4552	45/17737	0.000221612	0.0100019	0.00915951	Poalb17G013930.1/Poalb09G003620.1/Poalb10G009110.1/Poalb07G009400.1/Poalb16G006320.1/Poalb11G013370.1/Poalb06G012550.1/Poalb04G004120.1/Poalb02G018500.1/Poalb18G003910.1/Poalb01G030530.1/Poalb08G017130.1/Poalb09G010510.1/Poalb03G006370.1/Poalb14G002590.1/Poalb02G012620.1/Poalb07G011530.1/Poalb05G004620.1/Poalb18G006010.1/Poalb10G003340.1/Poalb08G016390.1/Poalb14G009520.1/Poalb13G006060.1	23
GO:0009914	hormone transport	64/4552	168/17737	0.000247797	0.0109785	0.0100539	Poalb05G019230.1/Poalb03G008750.1/Poalb16G005240.1/Poalb02G002590.1/Poalb16G009180.1/Poalb06G014030.1/Poalb01G031790.1/Poalb17G007460.1/Poalb15G007870.1/Poalb06G018380.1/Poalb06G004750.1/Poalb16G001440.1/Poalb01G011470.1/Poalb10G009420.1/Poalb12G003250.1/Poalb18G004350.1/Poalb08G004960.1/Poalb05G013170.1/Poalb16G007910.1/Poalb10G007560.1/Poalb10G016500.1/Poalb08G011130.1/Poalb01G015320.1/Poalb05G…	64
GO:0009808	lignin metabolic process	47/4552	115/17737	0.000250406	0.0109785	0.0100539	Poalb06G020840.1/Poalb10G014290.1/Poalb16G012240.1/Poalb19G013050.1/Poalb14G011980.1/Poalb16G011050.1/Poalb18G004110.1/Poalb07G003990.1/Poalb02G001680.1/Poalb01G027020.1/Poalb16G006500.1/Poalb06G003070.1/Poalb14G007740.1/Poalb01G015720.1/Poalb01G029150.1/Poalb05G009710.1/Poalb07G008120.1/Poalb04G001750.1/Poalb01G017100.1/Poalb19G012620.1/Poalb06G018270.1/Poalb13G004820.1/Poalb11G012380.1/Poalb01G…	47
GO:0044772	mitotic cell cycle phase transition	54/4552	137/17737	0.000273563	0.0118249	0.010829	Poalb14G002050.1/Poalb09G008730.1/Poalb02G006620.1/Poalb01G026650.1/Poalb06G019610.1/Poalb05G021370.1/Poalb02G000780.1/Poalb06G012840.1/Poalb01G023010.1/Poalb16G006810.1/Poalb05G014680.1/Poalb08G006250.1/Poalb14G001200.1/Poalb14G018270.1/Poalb02G000300.1/Poalb10G004730.1/Poalb05G020810.1/Poalb08G012860.1/Poalb05G021440.1/Poalb16G003200.1/Poalb14G014730.1/Poalb09G007960.1/Poalb09G004280.1/Poalb01G…	54
GO:0006040	amino sugar metabolic process	25/4552	51/17737	0.000279161	0.0118993	0.0108971	Poalb04G015190.1/Poalb19G010860.1/Poalb19G010650.1/Poalb14G015260.1/Poalb09G012480.1/Poalb09G012470.1/Poalb19G010630.1/Poalb06G001750.1/Poalb10G011990.1/Poalb15G005130.1/Poalb09G012580.1/Poalb03G006160.1/Poalb06G015620.1/Poalb12G002520.1/Poalb19G010590.1/Poalb14G016370.1/Poalb06G001760.1/Poalb09G012570.1/Poalb14G007450.1/Poalb14G009110.1/Poalb18G004630.1/Poalb10G019760.1/Poalb16G007660.1/Poalb01G…	25
GO:0009739	response to gibberellin	82/4552	227/17737	0.000290956	0.0121474	0.0111243	Poalb06G020840.1/Poalb16G006030.1/Poalb16G012240.1/Poalb03G009340.1/Poalb15G000570.1/Poalb01G038180.1/Poalb06G015630.1/Poalb15G003240.1/Poalb09G002840.1/Poalb02G007360.1/Poalb13G005700.1/Poalb02G011580.1/Poalb13G001530.1/Poalb13G011180.1/Poalb07G004850.1/Poalb14G002180.1/Poalb02G011610.1/Poalb10G007910.1/Poalb16G000340.1/Poalb05G000280.1/Poalb08G011440.1/Poalb02G018750.1/Poalb08G012990.1/Poalb05G…	82
GO:0010564	regulation of cell cycle process	74/4552	201/17737	0.000292899	0.0121474	0.0111243	Poalb06G005920.1/Poalb06G006500.1/Poalb06G019610.1/Poalb05G021370.1/Poalb11G014510.1/Poalb07G009470.1/Poalb01G023010.1/Poalb08G006250.1/Poalb17G012230.1/Poalb14G001200.1/Poalb16G002280.1/Poalb14G018270.1/Poalb02G000300.1/Poalb17G001210.1/Poalb07G001540.1/Poalb01G038100.1/Poalb12G004760.1/Poalb06G017380.1/Poalb02G015980.1/Poalb03G009820.1/Poalb05G021440.1/Poalb18G010580.1/Poalb16G003200.1/Poalb09G…	74
GO:0048638	regulation of developmental growth	81/4552	224/17737	0.000303986	0.0124391	0.0113915	Poalb03G008750.1/Poalb06G014350.1/Poalb11G003770.1/Poalb01G006160.1/Poalb02G016010.1/Poalb13G005700.1/Poalb16G002500.1/Poalb13G011180.1/Poalb19G011080.1/Poalb10G010920.1/Poalb17G000160.1/Poalb05G000280.1/Poalb08G011440.1/Poalb10G004530.1/Poalb01G011470.1/Poalb07G002120.1/Poalb17G008780.1/Poalb08G004960.1/Poalb05G015330.1/Poalb06G019170.1/Poalb05G013170.1/Poalb17G010170.1/Poalb10G004500.1/Poalb18G…	81
GO:0051321	meiotic cell cycle	87/4552	244/17737	0.000319001	0.0128818	0.0117969	Poalb10G015840.1/Poalb02G002860.1/Poalb09G005180.1/Poalb13G012350.1/Poalb01G012760.1/Poalb05G018920.1/Poalb15G003750.1/Poalb01G023800.1/Poalb19G006200.1/Poalb14G015460.1/Poalb02G016660.1/Poalb11G010060.1/Poalb04G002560.1/Poalb17G007600.1/Poalb10G009890.1/Poalb05G014680.1/Poalb08G011440.1/Poalb08G017180.1/Poalb10G001710.1/Poalb15G011710.1/Poalb08G005430.1/Poalb04G011980.1/Poalb12G004760.1/Poalb03G…	87
GO:0090558	plant epidermis development	130/4552	389/17737	0.000342621	0.0136559	0.0125058	Poalb16G002590.1/Poalb04G007480.1/Poalb14G015260.1/Poalb12G004560.1/Poalb15G004690.1/Poalb03G017470.1/Poalb13G012530.1/Poalb14G002050.1/Poalb09G008730.1/Poalb01G009200.1/Poalb04G019440.1/Poalb10G003250.1/Poalb18G002480.1/Poalb15G002470.1/Poalb08G015250.1/Poalb06G022650.1/Poalb02G009910.1/Poalb18G001050.1/Poalb05G020120.1/Poalb02G006620.1/Poalb01G038170.1/Poalb12G001570.1/Poalb01G026650.1/Poalb19G…	130
GO:0009832	plant-type cell wall biogenesis	93/4552	265/17737	0.000378547	0.0145363	0.013312	Poalb15G007440.1/Poalb10G014290.1/Poalb15G002490.1/Poalb05G019230.1/Poalb17G009130.1/Poalb02G002590.1/Poalb13G007190.1/Poalb13G012530.1/Poalb04G003380.1/Poalb03G011940.1/Poalb04G019440.1/Poalb07G009840.1/Poalb14G002180.1/Poalb14G010280.1/Poalb03G014310.1/Poalb02G014540.1/Poalb05G001960.1/Poalb06G019940.1/Poalb06G014120.1/Poalb05G013170.1/Poalb10G012540.1/Poalb18G004010.1/Poalb01G030940.1/Poalb01G…	93
GO:1905421	regulation of plant organ morphogenesis	18/4552	33/17737	0.000378631	0.0145363	0.013312	Poalb07G009840.1/Poalb16G000340.1/Poalb06G004570.1/Poalb01G010570.1/Poalb14G007070.1/Poalb05G013170.1/Poalb12G007550.1/Poalb19G003960.1/Poalb14G011350.1/Poalb04G001890.1/Poalb09G000570.1/Poalb03G009550.1/Poalb06G000400.1/Poalb02G010020.1/Poalb15G012410.1/Poalb08G014620.1/Poalb08G014610.1/Poalb11G005800.1	18
GO:0044770	cell cycle phase transition	57/4552	148/17737	0.000380388	0.0145363	0.013312	Poalb14G002050.1/Poalb09G008730.1/Poalb02G006620.1/Poalb01G026650.1/Poalb06G019610.1/Poalb05G021370.1/Poalb02G000780.1/Poalb06G012840.1/Poalb01G023010.1/Poalb16G006810.1/Poalb05G014680.1/Poalb08G006250.1/Poalb14G001200.1/Poalb14G018270.1/Poalb02G000300.1/Poalb10G004730.1/Poalb05G020810.1/Poalb08G012860.1/Poalb05G021440.1/Poalb18G010580.1/Poalb16G003200.1/Poalb14G014730.1/Poalb09G007960.1/Poalb09G…	57
GO:0045786	negative regulation of cell cycle	49/4552	123/17737	0.000383655	0.0145363	0.013312	Poalb09G005180.1/Poalb13G001660.1/Poalb01G023800.1/Poalb11G014510.1/Poalb16G002280.1/Poalb01G038100.1/Poalb12G004760.1/Poalb02G015980.1/Poalb05G021440.1/Poalb09G007960.1/Poalb05G014760.1/Poalb18G004670.1/Poalb02G019040.1/Poalb05G018230.1/Poalb08G016240.1/Poalb07G006070.1/Poalb04G018960.1/Poalb01G031540.1/Poalb05G011160.1/Poalb02G014380.1/Poalb08G015640.1/Poalb01G013750.1/Poalb01G022670.1/Poalb05G…	49
GO:0044275	cellular carbohydrate catabolic process	53/4552	136/17737	0.000429465	0.0160735	0.0147198	Poalb10G012100.1/Poalb16G009330.1/Poalb10G017130.1/Poalb08G004450.1/Poalb03G012740.1/Poalb10G003520.1/Poalb19G008600.1/Poalb16G007600.1/Poalb09G003620.1/Poalb14G015390.1/Poalb05G018860.1/Poalb08G011560.1/Poalb07G009400.1/Poalb10G007860.1/Poalb10G019710.1/Poalb12G011180.1/Poalb09G002760.1/Poalb12G003100.1/Poalb03G012430.1/Poalb16G006320.1/Poalb11G013370.1/Poalb06G019350.1/Poalb06G012550.1/Poalb04G…	53
GO:0048527	lateral root development	68/4552	184/17737	0.000445261	0.0164639	0.0150773	Poalb01G012410.1/Poalb06G016690.1/Poalb04G012800.1/Poalb01G029600.1/Poalb09G009740.1/Poalb06G021910.1/Poalb03G007220.1/Poalb17G001550.1/Poalb16G008750.1/Poalb08G009900.1/Poalb17G007460.1/Poalb06G018380.1/Poalb01G013420.1/Poalb16G001440.1/Poalb09G010090.1/Poalb05G015060.1/Poalb10G010970.1/Poalb05G013170.1/Poalb01G007030.1/Poalb05G011610.1/Poalb03G006600.1/Poalb18G000820.1/Poalb01G015970.1/Poalb01G…	68
GO:0009311	oligosaccharide metabolic process	54/4552	140/17737	0.00051163	0.0186928	0.0171184	Poalb02G013510.1/Poalb17G013930.1/Poalb06G014280.1/Poalb03G009340.1/Poalb16G005770.1/Poalb16G009010.1/Poalb08G005110.1/Poalb11G004610.1/Poalb03G009330.1/Poalb10G008790.1/Poalb08G012020.1/Poalb07G009400.1/Poalb10G007860.1/Poalb16G006320.1/Poalb06G012550.1/Poalb02G001200.1/Poalb02G018750.1/Poalb08G001830.1/Poalb05G003040.1/Poalb18G003480.1/Poalb13G006120.1/Poalb15G001900.1/Poalb01G013490.1/Poalb19G…	54
GO:0051275	beta-glucan catabolic process	21/4552	42/17737	0.000603995	0.0216037	0.0197842	Poalb10G012100.1/Poalb16G009330.1/Poalb03G012740.1/Poalb19G008600.1/Poalb16G007600.1/Poalb08G011560.1/Poalb03G012430.1/Poalb16G009300.1/Poalb16G009320.1/Poalb09G011040.1/Poalb02G002160.1/Poalb10G014890.1/Poalb08G006370.1/Poalb01G023090.1/Poalb14G016160.1/Poalb10G009080.1/Poalb08G011550.1/Poalb01G008760.1/Poalb16G009310.1/Poalb04G012930.1/Poalb07G008440.1	21
GO:0042737	drug catabolic process	95/4552	275/17737	0.000605382	0.0216037	0.0197842	Poalb05G015900.1/Poalb06G020840.1/Poalb04G015190.1/Poalb09G001250.1/Poalb19G010860.1/Poalb19G010650.1/Poalb14G015260.1/Poalb07G011540.1/Poalb16G012240.1/Poalb05G015910.1/Poalb12G007780.1/Poalb16G002370.1/Poalb10G017880.1/Poalb14G014910.1/Poalb09G012480.1/Poalb01G001120.1/Poalb04G006670.1/Poalb03G005790.1/Poalb14G011980.1/Poalb04G014450.1/Poalb06G010670.1/Poalb05G004410.1/Poalb07G003990.1/Poalb06G…	95
GO:0060918	auxin transport	59/4552	158/17737	0.000761478	0.0268618	0.0245995	Poalb05G019230.1/Poalb03G008750.1/Poalb16G005240.1/Poalb02G002590.1/Poalb16G009180.1/Poalb06G014030.1/Poalb01G031790.1/Poalb17G007460.1/Poalb15G007870.1/Poalb06G018380.1/Poalb06G004750.1/Poalb16G001440.1/Poalb01G011470.1/Poalb10G009420.1/Poalb12G003250.1/Poalb18G004350.1/Poalb08G004960.1/Poalb05G013170.1/Poalb16G007910.1/Poalb10G007560.1/Poalb10G016500.1/Poalb08G011130.1/Poalb01G015320.1/Poalb05G…	59
GO:0018958	phenol-containing compound metabolic process	42/4552	105/17737	0.000876998	0.0305853	0.0280094	Poalb06G020840.1/Poalb14G015260.1/Poalb01G010130.1/Poalb16G012240.1/Poalb06G010670.1/Poalb01G029600.1/Poalb06G001710.1/Poalb03G009940.1/Poalb18G004550.1/Poalb02G005140.1/Poalb10G011020.1/Poalb11G010840.1/Poalb08G009840.1/Poalb11G014710.1/Poalb14G010770.1/Poalb12G004290.1/Poalb04G005830.1/Poalb04G003960.1/Poalb13G006430.1/Poalb07G001720.1/Poalb19G007920.1/Poalb05G010820.1/Poalb05G016880.1/Poalb11G…	42
GO:0009934	regulation of meristem structural organization	15/4552	27/17737	0.000900052	0.0310366	0.0284227	Poalb01G012760.1/Poalb04G000590.1/Poalb05G021370.1/Poalb08G006250.1/Poalb10G006750.1/Poalb02G000300.1/Poalb08G013670.1/Poalb05G019940.1/Poalb02G014380.1/Poalb07G011820.1/Poalb02G001840.1/Poalb02G014480.1/Poalb02G001880.1/Poalb18G000130.1/Poalb18G000160.1	15
GO:0042445	hormone metabolic process	156/4552	488/17737	0.000917861	0.0312991	0.028663	Poalb06G020840.1/Poalb10G014290.1/Poalb14G015260.1/Poalb16G012240.1/Poalb01G004630.1/Poalb01G038180.1/Poalb01G014030.1/Poalb04G008750.1/Poalb06G023200.1/Poalb11G012740.1/Poalb14G001600.1/Poalb05G019230.1/Poalb02G003470.1/Poalb10G015840.1/Poalb02G002590.1/Poalb02G006270.1/Poalb14G007690.1/Poalb15G003240.1/Poalb01G029600.1/Poalb15G000760.1/Poalb02G007360.1/Poalb09G006220.1/Poalb16G008750.1/Poalb09G…	156
GO:0000271	polysaccharide biosynthetic process	102/4552	302/17737	0.000944226	0.0318443	0.0291623	Poalb14G015260.1/Poalb03G012740.1/Poalb01G001180.1/Poalb15G002490.1/Poalb07G000770.1/Poalb08G005110.1/Poalb13G007190.1/Poalb10G016710.1/Poalb13G012530.1/Poalb04G003380.1/Poalb10G009110.1/Poalb03G011940.1/Poalb04G019440.1/Poalb07G009840.1/Poalb17G007700.1/Poalb16G009430.1/Poalb15G003100.1/Poalb10G021400.1/Poalb14G010280.1/Poalb03G014310.1/Poalb02G014540.1/Poalb10G013880.1/Poalb05G001960.1/Poalb08G…	102
GO:0006826	iron ion transport	34/4552	81/17737	0.000976834	0.0325859	0.0298415	Poalb06G018830.1/Poalb18G012090.1/Poalb11G012830.1/Poalb12G000980.1/Poalb12G000990.1/Poalb12G000350.1/Poalb01G003910.1/Poalb10G008760.1/Poalb01G011520.1/Poalb19G012620.1/Poalb06G018270.1/Poalb13G004820.1/Poalb14G015860.1/Poalb16G003880.1/Poalb01G034640.1/Poalb09G003710.1/scaf18.23/Poalb06G017520.1/Poalb10G016320.1/Poalb11G008290.1/Poalb04G013130.1/Poalb14G017400.1/Poalb05G016280.1/Poalb06G017570.…	34
GO:0010047	fruit dehiscence	10/4552	15/17737	0.000988946	0.0326352	0.0298867	Poalb12G009050.1/Poalb05G018860.1/Poalb09G011040.1/Poalb15G000410.1/Poalb05G009940.1/Poalb14G008530.1/Poalb11G014910.1/Poalb01G037740.1/Poalb02G011430.1/Poalb09G005310.1	10
GO:0009606	tropism	58/4552	157/17737	0.00113434	0.0370349	0.0339158	Poalb13G005310.1/Poalb16G007680.1/Poalb06G016690.1/Poalb16G009180.1/Poalb06G014030.1/Poalb17G007460.1/Poalb15G007870.1/Poalb06G018380.1/Poalb16G001440.1/Poalb05G011590.1/Poalb10G009420.1/Poalb05G013170.1/Poalb06G019690.1/Poalb17G004160.1/Poalb09G003570.1/Poalb19G013140.1/Poalb09G007990.1/Poalb16G003300.1/Poalb10G012310.1/Poalb08G011130.1/Poalb01G015320.1/Poalb09G005690.1/Poalb10G006500.1/Poalb05G…	58
GO:0035336	long-chain fatty-acyl-CoA metabolic process	9/4552	13/17737	0.0012094	0.0386631	0.0354069	Poalb09G012860.1/Poalb04G015450.1/Poalb09G012910.1/Poalb09G012930.1/Poalb04G015460.1/Poalb16G006520.1/Poalb16G006690.1/Poalb09G012890.1/Poalb19G009120.1	9
GO:2000038	regulation of stomatal complex development	9/4552	13/17737	0.0012094	0.0386631	0.0354069	Poalb10G003250.1/Poalb05G020120.1/Poalb11G014510.1/Poalb01G038100.1/Poalb01G015970.1/Poalb02G001710.1/Poalb14G015910.1/Poalb02G017290.1/Poalb02G015260.1	9
GO:0000075	cell cycle checkpoint	29/4552	67/17737	0.00126179	0.0395145	0.0361866	Poalb09G005180.1/Poalb01G023800.1/Poalb05G021440.1/Poalb09G007960.1/Poalb05G014760.1/Poalb18G004670.1/Poalb02G019040.1/Poalb05G018230.1/Poalb04G018960.1/Poalb08G015640.1/Poalb01G022670.1/Poalb05G009200.1/Poalb02G003760.1/Poalb13G006990.1/Poalb07G001570.1/Poalb10G015790.1/Poalb03G016770.1/Poalb10G004680.1/Poalb10G008220.1/Poalb12G007350.1/Poalb16G007980.1/Poalb06G023220.1/Poalb02G011470.1/Poalb08G…	29
GO:0009312	oligosaccharide biosynthetic process	29/4552	67/17737	0.00126179	0.0395145	0.0361866	Poalb08G005110.1/Poalb11G004610.1/Poalb03G009330.1/Poalb10G008790.1/Poalb08G012020.1/Poalb02G018750.1/Poalb05G003040.1/Poalb18G003480.1/Poalb15G001900.1/Poalb01G013490.1/Poalb12G006680.1/Poalb12G010330.1/Poalb01G027920.1/Poalb14G016370.1/Poalb15G011010.1/Poalb14G009690.1/Poalb13G000460.1/Poalb02G018930.1/Poalb05G006050.1/Poalb02G005310.1/Poalb02G012780.1/Poalb07G010060.1/Poalb10G003340.1/Poalb18G…	29
GO:0006928	movement of cell or subcellular component	73/4552	207/17737	0.00130261	0.0403809	0.03698	Poalb04G012320.1/Poalb01G031720.1/Poalb15G002470.1/Poalb06G022650.1/Poalb16G004770.1/Poalb16G000600.1/Poalb14G006520.1/Poalb01G038170.1/Poalb06G017120.1/Poalb14G002180.1/Poalb11G012900.1/Poalb14G015460.1/Poalb02G016660.1/Poalb11G010060.1/Poalb04G016310.1/Poalb04G002560.1/Poalb16G011010.1/Poalb02G013400.1/Poalb11G008800.1/Poalb17G012230.1/Poalb14G001200.1/Poalb11G013850.1/Poalb06G003680.1/Poalb06G…	73
GO:0030001	metal ion transport	147/4552	461/17737	0.0014173	0.0430752	0.0394474	Poalb13G012660.1/Poalb18G006260.1/Poalb10G015840.1/Poalb01G032920.1/Poalb12G009050.1/Poalb06G015210.1/Poalb06G018500.1/Poalb18G001050.1/Poalb06G016620.1/Poalb06G018830.1/Poalb14G007200.1/Poalb12G008630.1/Poalb18G005260.1/Poalb09G014770.1/Poalb14G007890.1/Poalb18G012090.1/Poalb17G008170.1/Poalb11G012830.1/Poalb02G018760.1/Poalb13G008180.1/Poalb02G011540.1/Poalb03G001280.1/Poalb12G000980.1/Poalb12G…	147
GO:0010325	raffinose family oligosaccharide biosynthetic process	8/4552	11/17737	0.00142771	0.0430752	0.0394474	Poalb02G018750.1/Poalb05G003040.1/Poalb14G009690.1/Poalb02G018930.1/Poalb02G012780.1/Poalb10G003340.1/Poalb02G018920.1/Poalb08G016390.1	8
GO:0007017	microtubule-based process	108/4552	326/17737	0.00144567	0.0430752	0.0394474	Poalb11G003850.1/Poalb03G012740.1/Poalb04G012320.1/Poalb17G007350.1/Poalb01G031390.1/Poalb01G031720.1/Poalb02G002860.1/Poalb16G004770.1/Poalb16G000600.1/Poalb05G018920.1/Poalb07G009840.1/Poalb16G008750.1/Poalb01G038170.1/Poalb06G005920.1/Poalb03G010980.1/Poalb06G017120.1/Poalb14G002180.1/Poalb12G010660.1/Poalb11G012900.1/Poalb08G012280.1/Poalb11G011040.1/Poalb14G015460.1/Poalb02G016660.1/Poalb11G…	108
GO:0042446	hormone biosynthetic process	108/4552	326/17737	0.00144567	0.0430752	0.0394474	Poalb10G014290.1/Poalb01G004630.1/Poalb01G038180.1/Poalb01G014030.1/Poalb04G008750.1/Poalb11G012740.1/Poalb05G019230.1/Poalb02G003470.1/Poalb10G015840.1/Poalb02G002590.1/Poalb02G006270.1/Poalb15G003240.1/Poalb01G029600.1/Poalb15G000760.1/Poalb02G007360.1/Poalb09G006220.1/Poalb16G008750.1/Poalb09G013570.1/Poalb08G015500.1/Poalb05G020550.1/Poalb01G024860.1/Poalb14G016260.1/Poalb01G033170.1/Poalb06G…	108
GO:0010413	glucuronoxylan metabolic process	15/4552	28/17737	0.00148133	0.0432973	0.0396507	Poalb15G002490.1/Poalb07G006520.1/Poalb14G002590.1/Poalb01G036120.1/Poalb01G005970.1/Poalb15G002170.1/Poalb07G005090.1/Poalb07G006530.1/Poalb16G011870.1/Poalb07G011530.1/Poalb15G000620.1/Poalb06G021250.1/Poalb05G004620.1/Poalb11G009480.1/Poalb03G013480.1	15
GO:0010417	glucuronoxylan biosynthetic process	15/4552	28/17737	0.00148133	0.0432973	0.0396507	Poalb15G002490.1/Poalb07G006520.1/Poalb14G002590.1/Poalb01G036120.1/Poalb01G005970.1/Poalb15G002170.1/Poalb07G005090.1/Poalb07G006530.1/Poalb16G011870.1/Poalb07G011530.1/Poalb15G000620.1/Poalb06G021250.1/Poalb05G004620.1/Poalb11G009480.1/Poalb03G013480.1	15
GO:0090626	plant epidermis morphogenesis	51/4552	136/17737	0.00149931	0.0434092	0.0397533	Poalb12G004560.1/Poalb01G009200.1/Poalb15G002470.1/Poalb08G015250.1/Poalb06G022650.1/Poalb01G038170.1/Poalb12G001570.1/Poalb06G019610.1/Poalb11G014510.1/Poalb06G018320.1/Poalb06G004570.1/Poalb01G018090.1/Poalb01G038100.1/Poalb16G001330.1/Poalb16G003200.1/Poalb14G002250.1/Poalb06G014790.1/Poalb14G003920.1/Poalb12G011930.1/Poalb07G005790.1/Poalb08G005200.1/Poalb05G010940.1/Poalb01G039630.1/Poalb14G…	51

## Sheet: Table S2
Table S2. GO enrichment analysis of DEGs after 12 days of induction.
ID	Description	GeneRatio	BgRatio	pvalue	p.adjust	qvalue	geneID	Count
GO:0044550	secondary metabolite biosynthetic process	159/4619	357/17737	1.91135e-14	5.90606e-11	5.5087e-11	Poalb06G020840.1/Poalb08G008230.1/Poalb01G010130.1/Poalb16G012240.1/Poalb06G022180.1/Poalb08G015060.1/Poalb03G008900.1/Poalb01G003240.1/Poalb02G003020.1/Poalb13G011770.1/Poalb14G011980.1/Poalb08G013870.1/Poalb18G011980.1/Poalb16G011050.1/Poalb18G004110.1/Poalb01G026770.1/Poalb15G004780.1/Poalb07G003990.1/Poalb02G001680.1/Poalb17G014530.1/Poalb02G007360.1/Poalb01G027020.1/Poalb04G004520.1/Poalb04G…	159
GO:0071365	cellular response to auxin stimulus	141/4619	317/17737	6.52481e-13	1.00808e-09	9.40259e-10	Poalb11G014540.1/Poalb04G008750.1/Poalb03G009220.1/Poalb11G013930.1/Poalb05G019510.1/Poalb05G019230.1/Poalb16G005240.1/Poalb02G002590.1/Poalb06G016690.1/Poalb05G003890.1/Poalb12G009050.1/Poalb05G016890.1/Poalb13G009090.1/Poalb11G006370.1/Poalb01G016000.1/Poalb05G003880.1/Poalb09G006220.1/Poalb06G021910.1/Poalb01G012760.1/Poalb01G031570.1/Poalb01G037010.1/Poalb12G007950.1/Poalb01G031790.1/Poalb13G…	141
GO:0009734	auxin-activated signaling pathway	128/4619	294/17737	4.45066e-11	4.58418e-08	4.27576e-08	Poalb11G014540.1/Poalb04G008750.1/Poalb03G009220.1/Poalb11G013930.1/Poalb05G019510.1/Poalb05G019230.1/Poalb02G002590.1/Poalb06G016690.1/Poalb05G003890.1/Poalb12G009050.1/Poalb05G016890.1/Poalb13G009090.1/Poalb11G006370.1/Poalb01G016000.1/Poalb05G003880.1/Poalb09G006220.1/Poalb06G021910.1/Poalb01G012760.1/Poalb01G031570.1/Poalb01G037010.1/Poalb12G007950.1/Poalb01G031790.1/Poalb13G009120.1/Poalb01G…	128
GO:0009699	phenylpropanoid biosynthetic process	91/4619	191/17737	9.71712e-11	6.57916e-08	6.13651e-08	Poalb06G020840.1/Poalb08G008230.1/Poalb01G010130.1/Poalb16G012240.1/Poalb01G003240.1/Poalb02G003020.1/Poalb14G011980.1/Poalb16G011050.1/Poalb18G004110.1/Poalb01G026770.1/Poalb15G004780.1/Poalb07G003990.1/Poalb02G001680.1/Poalb17G014530.1/Poalb01G027020.1/Poalb04G004520.1/Poalb16G006500.1/Poalb13G001530.1/Poalb06G003070.1/Poalb14G007740.1/Poalb09G010450.1/Poalb05G018790.1/Poalb04G004540.1/Poalb03G…	91
GO:0009698	phenylpropanoid metabolic process	109/4619	242/17737	1.06459e-10	6.57916e-08	6.13651e-08	Poalb06G020840.1/Poalb08G008230.1/Poalb18G002720.1/Poalb01G010130.1/Poalb16G012240.1/Poalb19G013050.1/Poalb01G003240.1/Poalb02G003020.1/Poalb14G011980.1/Poalb16G011050.1/Poalb18G004110.1/Poalb01G026770.1/Poalb15G004780.1/Poalb07G003990.1/Poalb02G001680.1/Poalb17G014530.1/Poalb01G027020.1/Poalb04G004520.1/Poalb16G006500.1/Poalb13G001530.1/Poalb06G003070.1/Poalb14G007740.1/Poalb09G010450.1/Poalb05G…	109
GO:0009753	response to jasmonic acid	143/4619	367/17737	3.00676e-08	1.54848e-05	1.4443e-05	Poalb10G000650.1/Poalb01G010130.1/Poalb18G012570.1/Poalb04G008750.1/Poalb16G009800.1/Poalb11G004000.1/Poalb10G016710.1/Poalb14G007690.1/Poalb08G014860.1/Poalb01G021670.1/Poalb01G009200.1/Poalb06G004290.1/Poalb06G001750.1/Poalb06G005850.1/Poalb02G011580.1/Poalb03G013530.1/Poalb10G014670.1/Poalb13G001530.1/Poalb13G011180.1/Poalb16G001730.1/Poalb10G009030.1/Poalb06G003070.1/Poalb02G011610.1/Poalb06G…	143
GO:0009311	oligosaccharide metabolic process	65/4619	140/17737	1.4981e-07	6.47435e-05	6.03876e-05	Poalb02G013510.1/Poalb17G013930.1/Poalb18G000350.1/Poalb06G014280.1/Poalb03G009340.1/Poalb16G005770.1/Poalb05G003210.1/Poalb16G009010.1/Poalb13G008140.1/Poalb11G004610.1/Poalb03G009330.1/Poalb13G012750.1/Poalb08G000860.1/Poalb10G008790.1/Poalb10G007860.1/Poalb16G006320.1/Poalb06G012550.1/Poalb02G006970.1/Poalb02G001200.1/Poalb02G018750.1/Poalb04G013860.1/Poalb08G001830.1/Poalb02G007910.1/Poalb05G…	65
GO:0044264	cellular polysaccharide metabolic process	160/4619	430/17737	1.67621e-07	6.47435e-05	6.03876e-05	Poalb10G012100.1/Poalb16G009330.1/Poalb02G013510.1/Poalb17G013930.1/Poalb14G015260.1/Poalb03G012740.1/Poalb15G002490.1/Poalb01G018670.1/Poalb18G009980.1/Poalb10G003520.1/Poalb13G004800.1/Poalb16G007600.1/Poalb07G008960.1/Poalb08G010200.1/Poalb06G007380.1/Poalb11G013590.1/Poalb07G000770.1/Poalb09G005340.1/Poalb09G003620.1/Poalb13G007190.1/Poalb10G016710.1/Poalb05G006870.1/Poalb14G015390.1/Poalb03G…	160
GO:0010345	suberin biosynthetic process	32/4619	54/17737	2.54019e-07	8.72131e-05	8.13455e-05	Poalb01G026770.1/Poalb17G014530.1/Poalb09G003800.1/Poalb01G022620.1/Poalb07G008540.1/Poalb09G012860.1/Poalb04G015450.1/Poalb05G007260.1/Poalb01G007400.1/Poalb01G028630.1/Poalb14G006390.1/Poalb10G015070.1/Poalb10G006640.1/Poalb10G016930.1/Poalb02G002830.1/Poalb08G013980.1/Poalb09G012910.1/Poalb02G009510.1/Poalb09G010350.1/Poalb09G012930.1/Poalb04G015460.1/Poalb16G006520.1/Poalb05G018950.1/Poalb08G…	32
GO:1903047	mitotic cell cycle process	149/4619	399/17737	3.44044e-07	0.000106309	9.9157e-05	Poalb18G009980.1/Poalb07G008960.1/Poalb06G007380.1/Poalb04G012320.1/Poalb09G005340.1/Poalb01G031390.1/Poalb13G007190.1/Poalb14G002050.1/Poalb05G006870.1/Poalb03G011940.1/Poalb09G008730.1/Poalb16G009020.1/Poalb09G005180.1/Poalb03G011950.1/Poalb16G000600.1/Poalb07G009840.1/Poalb04G011150.1/Poalb02G006620.1/Poalb01G006160.1/Poalb01G023800.1/Poalb06G005920.1/Poalb01G026650.1/Poalb06G019610.1/Poalb05G…	149
GO:0009834	plant-type secondary cell wall biogenesis	58/4619	124/17737	5.04363e-07	0.00014168	0.000132148	Poalb15G007440.1/Poalb15G002490.1/Poalb05G019230.1/Poalb09G005340.1/Poalb02G002590.1/Poalb16G009020.1/Poalb14G016620.1/Poalb03G014310.1/Poalb02G014540.1/Poalb06G019940.1/Poalb10G012540.1/Poalb18G004010.1/Poalb09G000520.1/Poalb01G030940.1/Poalb19G010550.1/Poalb04G005280.1/Poalb06G001270.1/Poalb10G015400.1/Poalb07G008120.1/Poalb07G006520.1/Poalb14G002590.1/Poalb15G002640.1/Poalb06G021070.1/Poalb11G…	58
GO:0140013	meiotic nuclear division	64/4619	144/17737	1.26844e-06	0.000326623	0.000304648	Poalb01G024760.1/Poalb09G005180.1/Poalb13G012350.1/Poalb01G023800.1/Poalb19G006200.1/Poalb14G015460.1/Poalb02G016660.1/Poalb11G010060.1/Poalb04G002560.1/Poalb05G014680.1/Poalb15G011710.1/Poalb04G011980.1/Poalb05G016710.1/Poalb09G000160.1/Poalb05G021440.1/Poalb03G004520.1/Poalb14G014730.1/Poalb02G005290.1/Poalb18G000820.1/Poalb02G016800.1/Poalb18G000900.1/Poalb06G014790.1/Poalb04G018020.1/Poalb03G…	64
GO:0034637	cellular carbohydrate biosynthetic process	119/4619	312/17737	1.51386e-06	0.000354992	0.000331108	Poalb14G015260.1/Poalb03G012740.1/Poalb15G002490.1/Poalb18G009980.1/Poalb07G008960.1/Poalb06G007380.1/Poalb11G013590.1/Poalb07G000770.1/Poalb09G005340.1/Poalb15G001410.1/Poalb13G007190.1/Poalb10G016710.1/Poalb11G005940.1/Poalb05G006870.1/Poalb03G011940.1/Poalb11G004610.1/Poalb16G009020.1/Poalb03G011950.1/Poalb03G009330.1/Poalb08G000860.1/Poalb07G009840.1/Poalb10G008790.1/Poalb01G002200.1/Poalb17G…	119
GO:0033260	nuclear DNA replication	24/4619	38/17737	1.61373e-06	0.000354992	0.000331108	Poalb03G010350.1/Poalb04G011150.1/Poalb01G006160.1/Poalb09G010810.1/Poalb01G006480.1/Poalb18G004690.1/Poalb07G006320.1/Poalb06G001780.1/Poalb10G004730.1/Poalb05G014760.1/Poalb13G012230.1/Poalb06G021660.1/Poalb14G019600.1/Poalb05G014270.1/Poalb01G013750.1/Poalb03G006920.1/Poalb10G008220.1/Poalb10G017140.1/Poalb06G000140.1/Poalb08G004440.1/Poalb06G009500.1/Poalb08G015580.1/Poalb06G009370.1/Poalb06G…	24
GO:0010410	hemicellulose metabolic process	47/4619	97/17737	1.72326e-06	0.000354992	0.000331108	Poalb15G002490.1/Poalb01G018670.1/Poalb13G004800.1/Poalb08G010200.1/Poalb02G016610.1/Poalb15G003100.1/Poalb03G014310.1/Poalb09G007850.1/Poalb11G012240.1/Poalb10G012540.1/Poalb09G000520.1/Poalb01G030940.1/Poalb03G013310.1/Poalb02G013080.1/Poalb16G006220.1/Poalb16G000290.1/Poalb10G015400.1/Poalb15G009860.1/Poalb07G006520.1/Poalb14G010000.1/Poalb08G005590.1/Poalb14G002590.1/Poalb14G003500.1/Poalb09G…	47
GO:0044786	cell cycle DNA replication	46/4619	95/17737	2.26536e-06	0.000426845	0.000398127	Poalb03G010350.1/Poalb03G017470.1/Poalb04G011150.1/Poalb01G006160.1/Poalb06G006500.1/Poalb06G019610.1/Poalb09G010810.1/Poalb11G014510.1/Poalb08G000070.1/Poalb01G006480.1/Poalb18G004690.1/Poalb07G006320.1/Poalb06G001780.1/Poalb10G004730.1/Poalb01G038100.1/Poalb02G015980.1/Poalb16G003200.1/Poalb05G014760.1/Poalb06G014790.1/Poalb01G015970.1/Poalb08G016240.1/Poalb13G012230.1/Poalb06G021660.1/Poalb01G…	46
GO:0009611	response to wounding	133/4619	359/17737	2.34834e-06	0.000426845	0.000398127	Poalb01G027230.1/Poalb01G010130.1/Poalb01G014030.1/Poalb04G008750.1/Poalb11G004000.1/Poalb14G007690.1/Poalb08G014860.1/Poalb15G004780.1/Poalb01G021670.1/Poalb18G010270.1/Poalb17G014530.1/Poalb19G010630.1/Poalb07G010890.1/Poalb06G004290.1/Poalb02G016010.1/Poalb02G010250.1/Poalb05G020550.1/Poalb19G011150.1/Poalb19G004090.1/Poalb10G014670.1/Poalb13G001530.1/Poalb13G006090.1/Poalb10G009030.1/Poalb03G…	133
GO:0010088	phloem development	25/4619	41/17737	2.50678e-06	0.00043033	0.000401377	Poalb07G002470.1/Poalb16G008430.1/Poalb01G030160.1/Poalb12G007680.1/Poalb03G008180.1/Poalb10G016600.1/Poalb17G006180.1/Poalb01G030140.1/Poalb01G030120.1/Poalb13G010700.1/Poalb01G030150.1/Poalb10G014610.1/Poalb10G004060.1/Poalb06G018590.1/Poalb10G004070.1/Poalb01G011870.1/Poalb19G004790.1/Poalb08G006630.1/Poalb16G008420.1/Poalb01G030130.1/Poalb10G004140.1/Poalb10G004130.1/Poalb08G015970.1/Poalb10G…	25
GO:0045491	xylan metabolic process	36/4619	69/17737	3.1871e-06	0.000518324	0.000483451	Poalb15G002490.1/Poalb01G018670.1/Poalb08G010200.1/Poalb03G014310.1/Poalb09G007850.1/Poalb11G012240.1/Poalb10G012540.1/Poalb09G000520.1/Poalb01G030940.1/Poalb02G013080.1/Poalb16G006220.1/Poalb10G015400.1/Poalb07G006520.1/Poalb14G010000.1/Poalb08G005590.1/Poalb14G002590.1/Poalb14G003500.1/Poalb15G002640.1/Poalb01G036120.1/Poalb01G005970.1/Poalb05G011500.1/Poalb15G002170.1/Poalb16G001860.1/Poalb07G…	36
GO:0009751	response to salicylic acid	117/4619	311/17737	4.01117e-06	0.000619726	0.000578031	Poalb04G008750.1/Poalb15G006440.1/Poalb11G004000.1/Poalb08G008810.1/Poalb08G014860.1/Poalb15G004780.1/Poalb02G011580.1/Poalb03G013530.1/Poalb06G006500.1/Poalb13G001530.1/Poalb13G011180.1/Poalb02G011610.1/Poalb07G006620.1/Poalb16G000340.1/Poalb08G011440.1/Poalb14G011240.1/Poalb05G003440.1/Poalb01G003890.1/Poalb12G003250.1/Poalb10G009200.1/Poalb03G001890.1/Poalb01G005920.1/Poalb04G007730.1/Poalb01G…	117
GO:0006260	DNA replication	94/4619	240/17737	5.15489e-06	0.000758505	0.000707473	Poalb01G023270.1/Poalb03G010350.1/Poalb03G017470.1/Poalb15G005510.1/Poalb05G001330.1/Poalb04G011150.1/Poalb01G022450.1/Poalb01G028950.1/Poalb01G006160.1/Poalb05G006850.1/Poalb19G004060.1/Poalb06G006500.1/Poalb06G019610.1/Poalb09G010810.1/Poalb19G007130.1/Poalb11G014510.1/Poalb11G004660.1/Poalb08G000070.1/Poalb01G006480.1/Poalb04G005480.1/Poalb18G004690.1/Poalb07G006320.1/Poalb12G005480.1/Poalb17G…	94
GO:0006270	DNA replication initiation	21/4619	33/17737	6.1282e-06	0.000802746	0.000748738	Poalb04G011150.1/Poalb01G006160.1/Poalb09G010810.1/Poalb01G006480.1/Poalb18G004690.1/Poalb07G006320.1/Poalb06G001780.1/Poalb10G004730.1/Poalb09G004710.1/Poalb05G014760.1/Poalb13G012230.1/Poalb14G006860.1/Poalb01G013750.1/Poalb01G022670.1/Poalb11G005700.1/Poalb03G006920.1/Poalb08G010860.1/Poalb10G017140.1/Poalb09G011860.1/Poalb08G004440.1/Poalb08G015580.1	21
GO:0044036	cell wall macromolecule metabolic process	83/4619	207/17737	6.30478e-06	0.000802746	0.000748738	Poalb04G015190.1/Poalb19G010860.1/Poalb19G010650.1/Poalb14G015260.1/Poalb15G002490.1/Poalb01G018670.1/Poalb13G004800.1/Poalb08G010200.1/Poalb09G012480.1/Poalb11G013590.1/Poalb15G006580.1/Poalb07G003990.1/Poalb02G016610.1/Poalb05G018860.1/Poalb09G012470.1/Poalb19G010630.1/Poalb01G002200.1/Poalb15G003100.1/Poalb10G011990.1/Poalb06G019350.1/Poalb03G014310.1/Poalb09G007850.1/Poalb11G012240.1/Poalb09G…	83
GO:0016052	carbohydrate catabolic process	145/4619	404/17737	6.31141e-06	0.000802746	0.000748738	Poalb10G012100.1/Poalb10G004700.1/Poalb16G009330.1/Poalb18G002520.1/Poalb04G015190.1/Poalb19G010860.1/Poalb10G017130.1/Poalb06G019910.1/Poalb19G010650.1/Poalb06G019620.1/Poalb10G009920.1/Poalb03G012740.1/Poalb06G014280.1/Poalb07G011540.1/Poalb01G008490.1/Poalb01G018670.1/Poalb12G007780.1/Poalb10G003520.1/Poalb01G014610.1/Poalb16G007600.1/Poalb10G019800.1/Poalb08G010200.1/Poalb09G012480.1/Poalb03G…	145
GO:0006022	aminoglycan metabolic process	26/4619	45/17737	6.49471e-06	0.000802746	0.000748738	Poalb04G015190.1/Poalb19G010860.1/Poalb19G010650.1/Poalb14G015260.1/Poalb09G012480.1/Poalb09G012470.1/Poalb19G010630.1/Poalb04G009830.1/Poalb06G001750.1/Poalb10G013470.1/Poalb10G011990.1/Poalb15G005130.1/Poalb09G012580.1/Poalb14G007440.1/Poalb12G002520.1/Poalb10G015430.1/Poalb19G010590.1/Poalb08G007780.1/Poalb06G001760.1/Poalb18G004640.1/Poalb09G012570.1/Poalb14G007450.1/Poalb18G004630.1/Poalb10G…	26
GO:0006261	DNA-dependent DNA replication	75/4619	183/17737	6.86342e-06	0.000815692	0.000760812	Poalb03G010350.1/Poalb03G017470.1/Poalb05G001330.1/Poalb04G011150.1/Poalb01G022450.1/Poalb01G006160.1/Poalb06G006500.1/Poalb06G019610.1/Poalb09G010810.1/Poalb19G007130.1/Poalb11G014510.1/Poalb11G004660.1/Poalb08G000070.1/Poalb01G006480.1/Poalb04G005480.1/Poalb18G004690.1/Poalb07G006320.1/Poalb12G005480.1/Poalb06G001780.1/Poalb10G004730.1/Poalb01G038100.1/Poalb03G001220.1/Poalb12G005640.1/Poalb02G…	75
GO:0022603	regulation of anatomical structure morphogenesis	107/4619	283/17737	7.86499e-06	0.000900104	0.000839545	Poalb03G008750.1/Poalb18G010270.1/Poalb01G012760.1/Poalb07G009840.1/Poalb04G000590.1/Poalb02G016010.1/Poalb16G002500.1/Poalb07G009380.1/Poalb05G006230.1/Poalb06G018380.1/Poalb05G021370.1/Poalb04G012660.1/Poalb11G012830.1/Poalb16G001440.1/Poalb18G002040.1/Poalb08G013850.1/Poalb19G011080.1/Poalb08G002340.1/Poalb16G000340.1/Poalb08G006250.1/Poalb11G008800.1/Poalb06G004570.1/Poalb08G008860.1/Poalb04G…	107
GO:0000272	polysaccharide catabolic process	97/4619	252/17737	8.69283e-06	0.000959316	0.000894773	Poalb10G012100.1/Poalb16G009330.1/Poalb04G015190.1/Poalb19G010860.1/Poalb19G010650.1/Poalb03G012740.1/Poalb07G011540.1/Poalb01G018670.1/Poalb12G007780.1/Poalb10G003520.1/Poalb01G014610.1/Poalb16G007600.1/Poalb08G010200.1/Poalb09G012480.1/Poalb03G005790.1/Poalb08G017860.1/Poalb09G003620.1/Poalb14G015390.1/Poalb07G003990.1/Poalb06G020390.1/Poalb05G018860.1/Poalb09G012470.1/Poalb17G001550.1/Poalb19G…	97
GO:1901071	glucosamine-containing compound metabolic process	24/4619	41/17737	1.08065e-05	0.00115145	0.00107398	Poalb04G015190.1/Poalb19G010860.1/Poalb19G010650.1/Poalb14G015260.1/Poalb09G012480.1/Poalb09G012470.1/Poalb19G010630.1/Poalb06G001750.1/Poalb10G011990.1/Poalb15G005130.1/Poalb09G012580.1/Poalb14G007440.1/Poalb06G015620.1/Poalb12G002520.1/Poalb19G010590.1/Poalb18G002240.1/Poalb06G001760.1/Poalb18G004640.1/Poalb09G012570.1/Poalb14G007450.1/Poalb18G004630.1/Poalb10G019760.1/Poalb16G007660.1/Poalb01G…	24
GO:0051726	regulation of cell cycle	153/4619	435/17737	1.26017e-05	0.00129797	0.00121064	Poalb11G004260.1/Poalb09G008730.1/Poalb09G005180.1/Poalb15G005510.1/Poalb01G022450.1/Poalb13G001660.1/Poalb01G028950.1/Poalb01G023800.1/Poalb06G005920.1/Poalb01G026650.1/Poalb06G006500.1/Poalb06G019610.1/Poalb05G021370.1/Poalb11G014510.1/Poalb10G004820.1/Poalb05G011590.1/Poalb02G000780.1/Poalb07G011490.1/Poalb06G012840.1/Poalb01G023010.1/Poalb16G006810.1/Poalb05G014680.1/Poalb08G006250.1/Poalb06G…	153
GO:0009312	oligosaccharide biosynthetic process	34/4619	67/17737	1.30285e-05	0.00129865	0.00121127	Poalb05G003210.1/Poalb13G008140.1/Poalb11G004610.1/Poalb03G009330.1/Poalb13G012750.1/Poalb08G000860.1/Poalb10G008790.1/Poalb02G018750.1/Poalb02G007910.1/Poalb05G003040.1/Poalb18G003480.1/Poalb02G005750.1/Poalb15G001900.1/Poalb12G006680.1/Poalb12G010330.1/Poalb14G016370.1/Poalb15G011010.1/Poalb14G009690.1/Poalb01G010790.1/Poalb13G000460.1/Poalb02G018930.1/Poalb05G006050.1/Poalb02G005310.1/Poalb02G…	34
GO:0005984	disaccharide metabolic process	44/4619	95/17737	1.57473e-05	0.0015206	0.00141829	Poalb02G013510.1/Poalb17G013930.1/Poalb18G000350.1/Poalb03G009340.1/Poalb16G005770.1/Poalb11G004610.1/Poalb03G009330.1/Poalb08G000860.1/Poalb10G008790.1/Poalb10G007860.1/Poalb16G006320.1/Poalb06G012550.1/Poalb02G006970.1/Poalb02G001200.1/Poalb04G013860.1/Poalb08G001830.1/Poalb18G003480.1/Poalb19G009720.1/Poalb13G006120.1/Poalb02G005750.1/Poalb15G001900.1/Poalb19G010010.1/Poalb10G020080.1/Poalb04G…	44
GO:0000727	double-strand break repair via break-induced replication	11/4619	13/17737	1.67678e-05	0.00157008	0.00146444	Poalb04G011150.1/Poalb01G006160.1/Poalb09G010810.1/Poalb01G006480.1/Poalb18G004690.1/Poalb06G001780.1/Poalb01G013750.1/Poalb03G006920.1/Poalb03G016770.1/Poalb10G017140.1/Poalb08G004440.1	11
GO:0016051	carbohydrate biosynthetic process	160/4619	461/17737	1.85208e-05	0.00163077	0.00152105	Poalb18G002520.1/Poalb10G017130.1/Poalb14G015260.1/Poalb01G017260.1/Poalb10G009920.1/Poalb03G012740.1/Poalb01G028060.1/Poalb15G002490.1/Poalb18G009980.1/Poalb18G002640.1/Poalb07G008960.1/Poalb05G003210.1/Poalb06G007380.1/Poalb11G013590.1/Poalb07G000770.1/Poalb09G005340.1/Poalb17G009130.1/Poalb15G001410.1/Poalb13G007190.1/Poalb13G008140.1/Poalb10G016710.1/Poalb11G005940.1/Poalb05G006870.1/Poalb03G…	160
GO:0042546	cell wall biogenesis	121/4619	333/17737	1.8756e-05	0.00163077	0.00152105	Poalb15G007440.1/Poalb15G002490.1/Poalb18G009980.1/Poalb13G004800.1/Poalb07G008960.1/Poalb06G007380.1/Poalb11G013590.1/Poalb05G019230.1/Poalb09G005340.1/Poalb17G009130.1/Poalb03G002940.1/Poalb02G002590.1/Poalb13G007190.1/Poalb05G006870.1/Poalb03G011940.1/Poalb16G009020.1/Poalb02G016610.1/Poalb03G011950.1/Poalb07G009840.1/Poalb01G002200.1/Poalb14G016620.1/Poalb05G006230.1/Poalb15G003100.1/Poalb14G…	121
GO:0010143	cutin biosynthetic process	24/4619	42/17737	1.89993e-05	0.00163077	0.00152105	Poalb16G002590.1/Poalb01G026770.1/Poalb06G018320.1/Poalb04G001730.1/Poalb16G001330.1/Poalb14G002250.1/Poalb01G007400.1/Poalb08G005200.1/Poalb04G001690.1/Poalb06G018350.1/Poalb10G016930.1/Poalb10G016150.1/Poalb03G015330.1/Poalb08G004620.1/Poalb16G002600.1/Poalb02G012700.1/Poalb05G016380.1/Poalb01G003560.1/Poalb01G003550.1/Poalb08G000780.1/Poalb03G012410.1/Poalb08G000770.1/Poalb03G012420.1/Poalb03G…	24
GO:1903046	meiotic cell cycle process	83/4619	213/17737	2.22555e-05	0.00171939	0.00160371	Poalb10G015840.1/Poalb01G024760.1/Poalb02G002860.1/Poalb09G005180.1/Poalb13G012350.1/Poalb01G012760.1/Poalb05G018920.1/Poalb15G003750.1/Poalb01G023800.1/Poalb19G006200.1/Poalb14G015460.1/Poalb02G016660.1/Poalb11G010060.1/Poalb04G002560.1/Poalb10G009890.1/Poalb05G014680.1/Poalb08G011440.1/Poalb08G017180.1/Poalb10G001710.1/Poalb10G009200.1/Poalb15G011710.1/Poalb04G011980.1/Poalb05G016710.1/Poalb09G…	83
GO:0006030	chitin metabolic process	21/4619	35/17737	2.28139e-05	0.00171939	0.00160371	Poalb04G015190.1/Poalb19G010860.1/Poalb19G010650.1/Poalb14G015260.1/Poalb09G012480.1/Poalb09G012470.1/Poalb19G010630.1/Poalb06G001750.1/Poalb10G011990.1/Poalb15G005130.1/Poalb09G012580.1/Poalb14G007440.1/Poalb12G002520.1/Poalb19G010590.1/Poalb06G001760.1/Poalb18G004640.1/Poalb09G012570.1/Poalb14G007450.1/Poalb18G004630.1/Poalb16G007660.1/Poalb01G030230.1	21
GO:0006032	chitin catabolic process	21/4619	35/17737	2.28139e-05	0.00171939	0.00160371	Poalb04G015190.1/Poalb19G010860.1/Poalb19G010650.1/Poalb14G015260.1/Poalb09G012480.1/Poalb09G012470.1/Poalb19G010630.1/Poalb06G001750.1/Poalb10G011990.1/Poalb15G005130.1/Poalb09G012580.1/Poalb14G007440.1/Poalb12G002520.1/Poalb19G010590.1/Poalb06G001760.1/Poalb18G004640.1/Poalb09G012570.1/Poalb14G007450.1/Poalb18G004630.1/Poalb16G007660.1/Poalb01G030230.1	21
GO:0046348	amino sugar catabolic process	21/4619	35/17737	2.28139e-05	0.00171939	0.00160371	Poalb04G015190.1/Poalb19G010860.1/Poalb19G010650.1/Poalb14G015260.1/Poalb09G012480.1/Poalb09G012470.1/Poalb19G010630.1/Poalb06G001750.1/Poalb10G011990.1/Poalb15G005130.1/Poalb09G012580.1/Poalb14G007440.1/Poalb12G002520.1/Poalb19G010590.1/Poalb06G001760.1/Poalb18G004640.1/Poalb09G012570.1/Poalb14G007450.1/Poalb18G004630.1/Poalb16G007660.1/Poalb01G030230.1	21
GO:1901072	glucosamine-containing compound catabolic process	21/4619	35/17737	2.28139e-05	0.00171939	0.00160371	Poalb04G015190.1/Poalb19G010860.1/Poalb19G010650.1/Poalb14G015260.1/Poalb09G012480.1/Poalb09G012470.1/Poalb19G010630.1/Poalb06G001750.1/Poalb10G011990.1/Poalb15G005130.1/Poalb09G012580.1/Poalb14G007440.1/Poalb12G002520.1/Poalb19G010590.1/Poalb06G001760.1/Poalb18G004640.1/Poalb09G012570.1/Poalb14G007450.1/Poalb18G004630.1/Poalb16G007660.1/Poalb01G030230.1	21
GO:0071669	plant-type cell wall organization or biogenesis	144/4619	410/17737	2.43157e-05	0.00178099	0.00166116	Poalb05G015900.1/Poalb15G007440.1/Poalb15G002490.1/Poalb05G015910.1/Poalb18G009980.1/Poalb10G003350.1/Poalb07G008960.1/Poalb06G007380.1/Poalb08G004490.1/Poalb11G013590.1/Poalb13G005010.1/Poalb10G012950.1/Poalb05G019230.1/Poalb19G007250.1/Poalb09G005340.1/Poalb17G009130.1/Poalb01G030310.1/Poalb03G002940.1/Poalb01G021750.1/Poalb02G002590.1/Poalb13G007190.1/Poalb05G006870.1/Poalb03G011940.1/Poalb08G…	144
GO:0045492	xylan biosynthetic process	25/4619	45/17737	2.4784e-05	0.00178099	0.00166116	Poalb15G002490.1/Poalb03G014310.1/Poalb10G012540.1/Poalb09G000520.1/Poalb01G030940.1/Poalb07G006520.1/Poalb08G005590.1/Poalb14G002590.1/Poalb14G003500.1/Poalb01G036120.1/Poalb01G005970.1/Poalb05G011500.1/Poalb15G002170.1/Poalb16G001860.1/Poalb07G005090.1/Poalb07G006530.1/Poalb10G015720.1/Poalb16G011870.1/Poalb07G011530.1/Poalb15G000620.1/Poalb02G007600.1/Poalb06G021250.1/Poalb11G009480.1/Poalb01G…	25
GO:0010374	stomatal complex development	33/4619	66/17737	2.58214e-05	0.00181336	0.00169136	Poalb14G002050.1/Poalb09G008730.1/Poalb09G008710.1/Poalb05G020120.1/Poalb02G006620.1/Poalb01G026650.1/Poalb06G019610.1/Poalb11G014510.1/Poalb15G003080.1/Poalb06G004570.1/Poalb01G038100.1/Poalb16G003200.1/Poalb01G015970.1/Poalb07G005790.1/Poalb05G010940.1/Poalb08G013020.1/Poalb02G001710.1/Poalb04G001890.1/Poalb01G009140.1/Poalb01G002010.1/Poalb14G015910.1/Poalb11G001080.1/Poalb12G009540.1/Poalb01G…	33
GO:0009739	response to gibberellin	87/4619	227/17737	2.97326e-05	0.00204164	0.00190428	Poalb06G020840.1/Poalb16G006030.1/Poalb16G012240.1/Poalb03G009340.1/Poalb15G000570.1/Poalb06G015630.1/Poalb15G003240.1/Poalb02G007360.1/Poalb02G011580.1/Poalb13G001530.1/Poalb13G011180.1/Poalb07G004850.1/Poalb14G002180.1/Poalb02G006970.1/Poalb02G011610.1/Poalb15G013020.1/Poalb07G006620.1/Poalb10G007910.1/Poalb16G000340.1/Poalb05G000280.1/Poalb08G011440.1/Poalb02G018750.1/Poalb08G012990.1/Poalb10G…	87
GO:0006040	amino sugar metabolic process	27/4619	51/17737	3.78961e-05	0.00254563	0.00237436	Poalb04G015190.1/Poalb19G010860.1/Poalb19G010650.1/Poalb14G015260.1/Poalb09G012480.1/Poalb09G012470.1/Poalb19G010630.1/Poalb06G001750.1/Poalb10G011990.1/Poalb15G005130.1/Poalb09G012580.1/Poalb03G006160.1/Poalb14G007440.1/Poalb06G015620.1/Poalb12G002520.1/Poalb19G010590.1/Poalb18G002240.1/Poalb14G016370.1/Poalb06G001760.1/Poalb18G004640.1/Poalb09G012570.1/Poalb17G003840.1/Poalb14G007450.1/Poalb18G…	27
GO:0005991	trehalose metabolic process	18/4619	29/17737	4.66458e-05	0.00306671	0.00286038	Poalb11G004610.1/Poalb03G009330.1/Poalb10G008790.1/Poalb18G003480.1/Poalb02G005750.1/Poalb15G001900.1/Poalb12G006680.1/Poalb12G010330.1/Poalb15G011010.1/Poalb01G010790.1/Poalb05G006050.1/Poalb02G005310.1/Poalb07G010060.1/Poalb05G016700.1/Poalb03G012100.1/Poalb05G013330.1/Poalb03G012090.1/Poalb07G008030.1	18
GO:1901957	regulation of cutin biosynthetic process	10/4619	12/17737	5.48535e-05	0.00348797	0.0032533	Poalb16G002590.1/Poalb01G007400.1/Poalb03G015330.1/Poalb16G002600.1/Poalb01G003560.1/Poalb01G003550.1/Poalb08G000780.1/Poalb03G012410.1/Poalb08G000770.1/Poalb03G012420.1	10
GO:0006026	aminoglycan catabolic process	22/4619	39/17737	5.53108e-05	0.00348797	0.0032533	Poalb04G015190.1/Poalb19G010860.1/Poalb19G010650.1/Poalb14G015260.1/Poalb09G012480.1/Poalb09G012470.1/Poalb19G010630.1/Poalb06G001750.1/Poalb10G011990.1/Poalb15G005130.1/Poalb09G012580.1/Poalb14G007440.1/Poalb12G002520.1/Poalb10G015430.1/Poalb19G010590.1/Poalb06G001760.1/Poalb18G004640.1/Poalb09G012570.1/Poalb14G007450.1/Poalb18G004630.1/Poalb16G007660.1/Poalb01G030230.1	22
GO:0000910	cytokinesis	74/4619	190/17737	6.14306e-05	0.00379641	0.00354099	Poalb18G009980.1/Poalb07G008960.1/Poalb06G007380.1/Poalb04G012320.1/Poalb09G005340.1/Poalb01G031390.1/Poalb13G007190.1/Poalb05G006870.1/Poalb03G011940.1/Poalb16G009020.1/Poalb03G011950.1/Poalb07G009840.1/Poalb06G005920.1/Poalb06G006500.1/Poalb05G006230.1/Poalb01G001050.1/Poalb14G002180.1/Poalb12G010660.1/Poalb14G010280.1/Poalb14G015460.1/Poalb02G016660.1/Poalb02G014540.1/Poalb05G001960.1/Poalb08G…	74
GO:0048527	lateral root development	72/4619	184/17737	6.43028e-05	0.00389599	0.00363387	Poalb03G009220.1/Poalb06G016690.1/Poalb04G012800.1/Poalb01G029600.1/Poalb06G021910.1/Poalb03G007220.1/Poalb17G001550.1/Poalb08G009900.1/Poalb17G007460.1/Poalb06G018380.1/Poalb01G013420.1/Poalb18G002670.1/Poalb16G001440.1/Poalb09G010090.1/Poalb05G015060.1/Poalb07G006620.1/Poalb08G014110.1/Poalb10G010970.1/Poalb01G007030.1/Poalb19G009720.1/Poalb05G011610.1/Poalb03G006600.1/Poalb18G000820.1/Poalb01G…	72
GO:0005992	trehalose biosynthetic process	16/4619	25/17737	7.28987e-05	0.00433187	0.00404042	Poalb11G004610.1/Poalb03G009330.1/Poalb10G008790.1/Poalb18G003480.1/Poalb02G005750.1/Poalb15G001900.1/Poalb12G006680.1/Poalb12G010330.1/Poalb15G011010.1/Poalb01G010790.1/Poalb05G006050.1/Poalb02G005310.1/Poalb07G010060.1/Poalb05G016700.1/Poalb05G013330.1/Poalb07G008030.1	16
GO:0010564	regulation of cell cycle process	77/4619	201/17737	8.41738e-05	0.00487027	0.0045426	Poalb06G005920.1/Poalb06G006500.1/Poalb06G019610.1/Poalb05G021370.1/Poalb11G014510.1/Poalb01G023010.1/Poalb08G006250.1/Poalb17G012230.1/Poalb14G001200.1/Poalb16G002280.1/Poalb14G018270.1/Poalb02G000300.1/Poalb17G001210.1/Poalb05G009520.1/Poalb07G001540.1/Poalb01G038100.1/Poalb06G017380.1/Poalb02G015980.1/Poalb03G009820.1/Poalb05G021440.1/Poalb18G010580.1/Poalb16G003200.1/Poalb09G007960.1/Poalb17G…	77
GO:0010016	shoot system morphogenesis	110/4619	307/17737	8.51115e-05	0.00487027	0.0045426	Poalb03G003300.1/Poalb19G011010.1/Poalb06G015630.1/Poalb01G032580.1/Poalb02G006270.1/Poalb05G011780.1/Poalb06G006110.1/Poalb03G008880.1/Poalb17G014530.1/Poalb08G015250.1/Poalb01G031790.1/Poalb18G009510.1/Poalb04G003230.1/Poalb18G007610.1/Poalb06G019610.1/Poalb15G007870.1/Poalb06G018380.1/Poalb12G003690.1/Poalb16G001440.1/Poalb01G011360.1/Poalb15G003080.1/Poalb10G010920.1/Poalb10G007910.1/Poalb06G…	110
GO:0010383	cell wall polysaccharide metabolic process	68/4619	174/17737	0.000105808	0.00594447	0.00554452	Poalb15G002490.1/Poalb01G018670.1/Poalb13G004800.1/Poalb08G010200.1/Poalb11G013590.1/Poalb07G003990.1/Poalb02G016610.1/Poalb05G018860.1/Poalb01G002200.1/Poalb15G003100.1/Poalb06G019350.1/Poalb03G014310.1/Poalb09G007850.1/Poalb11G012240.1/Poalb06G014120.1/Poalb17G008260.1/Poalb17G009290.1/Poalb10G012540.1/Poalb14G007420.1/Poalb18G004010.1/Poalb09G000520.1/Poalb01G030940.1/Poalb03G013310.1/Poalb02G…	68
GO:0009833	plant-type primary cell wall biogenesis	23/4619	43/17737	0.000114564	0.00632146	0.00589615	Poalb18G009980.1/Poalb07G008960.1/Poalb06G007380.1/Poalb09G005340.1/Poalb13G007190.1/Poalb05G006870.1/Poalb03G011940.1/Poalb16G009020.1/Poalb03G011950.1/Poalb07G009840.1/Poalb05G006230.1/Poalb14G010280.1/Poalb02G014540.1/Poalb05G001960.1/Poalb18G004010.1/Poalb04G005280.1/Poalb02G013340.1/Poalb06G001270.1/Poalb03G007930.1/Poalb11G004440.1/Poalb02G017610.1/Poalb06G011040.1/Poalb11G005800.1	23
GO:0044275	cellular carbohydrate catabolic process	55/4619	136/17737	0.000165424	0.00896773	0.00836438	Poalb10G012100.1/Poalb16G009330.1/Poalb10G017130.1/Poalb03G012740.1/Poalb01G008490.1/Poalb10G003520.1/Poalb16G007600.1/Poalb09G003620.1/Poalb14G015390.1/Poalb04G009230.1/Poalb05G018860.1/Poalb18G000890.1/Poalb10G007860.1/Poalb10G019710.1/Poalb12G011180.1/Poalb09G002760.1/Poalb12G003100.1/Poalb03G012430.1/Poalb16G006320.1/Poalb11G013370.1/Poalb06G019350.1/Poalb06G012550.1/Poalb02G006970.1/Poalb04G…	55
GO:0007135	meiosis II	15/4619	24/17737	0.00018187	0.00952504	0.00888419	Poalb05G014680.1/Poalb05G016710.1/Poalb05G021440.1/Poalb14G014730.1/Poalb02G005290.1/Poalb06G014790.1/Poalb04G018020.1/Poalb10G019430.1/Poalb16G008600.1/Poalb07G001570.1/Poalb09G000490.1/Poalb16G010360.1/Poalb09G006340.1/Poalb08G005750.1/Poalb08G005790.1	15
GO:0061983	meiosis II cell cycle process	15/4619	24/17737	0.00018187	0.00952504	0.00888419	Poalb05G014680.1/Poalb05G016710.1/Poalb05G021440.1/Poalb14G014730.1/Poalb02G005290.1/Poalb06G014790.1/Poalb04G018020.1/Poalb10G019430.1/Poalb16G008600.1/Poalb07G001570.1/Poalb09G000490.1/Poalb16G010360.1/Poalb09G006340.1/Poalb08G005750.1/Poalb08G005790.1	15
GO:0000280	nuclear division	94/4619	261/17737	0.000217876	0.0112206	0.0104657	Poalb01G024760.1/Poalb09G005180.1/Poalb13G012350.1/Poalb01G023800.1/Poalb19G006200.1/Poalb14G002180.1/Poalb12G010660.1/Poalb14G015460.1/Poalb02G016660.1/Poalb11G010060.1/Poalb04G002560.1/Poalb17G007600.1/Poalb01G023010.1/Poalb05G014680.1/Poalb14G001200.1/Poalb16G002280.1/Poalb17G001210.1/Poalb12G004260.1/Poalb15G011710.1/Poalb05G009520.1/Poalb07G001540.1/Poalb04G011980.1/Poalb14G016020.1/Poalb04G…	94
GO:0009832	plant-type cell wall biogenesis	95/4619	265/17737	0.00024407	0.0123636	0.0115317	Poalb15G007440.1/Poalb15G002490.1/Poalb18G009980.1/Poalb07G008960.1/Poalb06G007380.1/Poalb11G013590.1/Poalb05G019230.1/Poalb09G005340.1/Poalb17G009130.1/Poalb03G002940.1/Poalb02G002590.1/Poalb13G007190.1/Poalb05G006870.1/Poalb03G011940.1/Poalb16G009020.1/Poalb03G011950.1/Poalb07G009840.1/Poalb01G002200.1/Poalb14G016620.1/Poalb05G006230.1/Poalb14G002180.1/Poalb14G010280.1/Poalb03G014310.1/Poalb02G…	95
GO:0003002	regionalization	96/4619	269/17737	0.000272566	0.0135843	0.0126704	Poalb03G003300.1/Poalb04G016950.1/Poalb19G011010.1/Poalb05G019510.1/Poalb01G032580.1/Poalb07G005470.1/Poalb14G000410.1/Poalb09G001180.1/Poalb18G010270.1/Poalb02G009810.1/Poalb17G014530.1/Poalb09G008710.1/Poalb01G012760.1/Poalb01G031790.1/Poalb01G038170.1/Poalb02G016010.1/Poalb02G002250.1/Poalb06G019610.1/Poalb15G007870.1/Poalb12G003690.1/Poalb18G002670.1/Poalb11G014510.1/Poalb08G002340.1/Poalb08G…	96
GO:0090558	plant epidermis development	132/4619	389/17737	0.000290471	0.014169	0.0132158	Poalb16G002590.1/Poalb04G007480.1/Poalb01G027230.1/Poalb14G015260.1/Poalb03G002940.1/Poalb18G000870.1/Poalb02G003360.1/Poalb15G004690.1/Poalb03G017470.1/Poalb14G002050.1/Poalb09G008730.1/Poalb01G009200.1/Poalb18G002480.1/Poalb15G002470.1/Poalb02G014870.1/Poalb09G008710.1/Poalb08G015250.1/Poalb06G022650.1/Poalb02G009910.1/Poalb18G001050.1/Poalb05G020120.1/Poalb15G008750.1/Poalb02G006620.1/Poalb12G…	132
GO:0006073	cellular glucan metabolic process	108/4619	309/17737	0.000293469	0.014169	0.0132158	Poalb10G012100.1/Poalb16G009330.1/Poalb02G013510.1/Poalb17G013930.1/Poalb14G015260.1/Poalb03G012740.1/Poalb18G009980.1/Poalb10G003520.1/Poalb13G004800.1/Poalb16G007600.1/Poalb07G008960.1/Poalb08G010200.1/Poalb06G007380.1/Poalb07G000770.1/Poalb09G005340.1/Poalb09G003620.1/Poalb13G007190.1/Poalb10G016710.1/Poalb05G006870.1/Poalb14G015390.1/Poalb03G011940.1/Poalb16G009020.1/Poalb02G016610.1/Poalb03G…	108
GO:0044042	glucan metabolic process	111/4619	320/17737	0.000338615	0.0160973	0.0150142	Poalb10G012100.1/Poalb16G009330.1/Poalb02G013510.1/Poalb17G013930.1/Poalb14G015260.1/Poalb03G012740.1/Poalb18G009980.1/Poalb10G003520.1/Poalb13G004800.1/Poalb16G007600.1/Poalb07G008960.1/Poalb08G010200.1/Poalb06G007380.1/Poalb07G000770.1/Poalb09G005340.1/Poalb09G003620.1/Poalb13G007190.1/Poalb10G016710.1/Poalb05G006870.1/Poalb14G015390.1/Poalb03G011940.1/Poalb16G009020.1/Poalb02G016610.1/Poalb03G…	111
GO:0033692	cellular polysaccharide biosynthetic process	93/4619	261/17737	0.000357414	0.0167335	0.0156076	Poalb14G015260.1/Poalb03G012740.1/Poalb15G002490.1/Poalb18G009980.1/Poalb07G008960.1/Poalb06G007380.1/Poalb11G013590.1/Poalb07G000770.1/Poalb09G005340.1/Poalb13G007190.1/Poalb10G016710.1/Poalb05G006870.1/Poalb03G011940.1/Poalb16G009020.1/Poalb03G011950.1/Poalb07G009840.1/Poalb01G002200.1/Poalb17G007700.1/Poalb16G009430.1/Poalb05G006230.1/Poalb15G003100.1/Poalb10G021400.1/Poalb14G010280.1/Poalb03G…	93
GO:0010089	xylem development	30/4619	65/17737	0.000365385	0.0168513	0.0157176	Poalb14G011980.1/Poalb09G001180.1/Poalb06G006110.1/Poalb03G008880.1/Poalb01G005620.1/Poalb06G004750.1/Poalb01G011360.1/Poalb07G002470.1/Poalb03G013890.1/Poalb16G008430.1/Poalb18G004710.1/Poalb10G007560.1/Poalb03G012200.1/Poalb03G008180.1/Poalb15G002640.1/Poalb08G004890.1/Poalb13G010700.1/Poalb10G014610.1/Poalb10G000420.1/Poalb01G007630.1/Poalb06G018590.1/Poalb14G005550.1/Poalb12G001290.1/Poalb19G…	30
GO:0001763	morphogenesis of a branching structure	32/4619	71/17737	0.00040147	0.0182433	0.0170159	Poalb02G006270.1/Poalb03G008880.1/Poalb06G018380.1/Poalb16G001440.1/Poalb01G011360.1/Poalb10G010920.1/Poalb14G001530.1/Poalb02G005750.1/Poalb04G017850.1/Poalb18G004710.1/Poalb03G005310.1/Poalb10G005220.1/Poalb08G009960.1/Poalb08G004890.1/Poalb11G007910.1/Poalb04G003840.1/Poalb05G006050.1/Poalb12G004740.1/Poalb05G009480.1/Poalb07G010060.1/Poalb12G004460.1/Poalb01G034320.1/Poalb15G005400.1/Poalb08G…	32
GO:2000067	regulation of root morphogenesis	11/4619	16/17737	0.000417597	0.0187011	0.0174429	Poalb07G009840.1/Poalb05G006230.1/Poalb16G000340.1/Poalb01G010570.1/Poalb12G007550.1/Poalb04G001890.1/Poalb09G000570.1/Poalb03G009550.1/Poalb06G000400.1/Poalb11G001080.1/Poalb11G005800.1	11
GO:0048646	anatomical structure formation involved in morphogenesis	147/4619	443/17737	0.000423753	0.0187057	0.0174472	Poalb15G003850.1/Poalb08G004490.1/Poalb13G005010.1/Poalb19G007250.1/Poalb01G021750.1/Poalb06G016690.1/Poalb02G006270.1/Poalb04G012800.1/Poalb06G021730.1/Poalb02G002860.1/Poalb03G008880.1/Poalb06G021910.1/Poalb05G018920.1/Poalb07G009840.1/Poalb15G003750.1/Poalb07G009380.1/Poalb06G019610.1/Poalb05G006230.1/Poalb17G007460.1/Poalb15G007870.1/Poalb06G018380.1/Poalb12G003690.1/Poalb18G002670.1/Poalb11G…	147
GO:0051273	beta-glucan metabolic process	58/4619	150/17737	0.000450969	0.0196267	0.0183062	Poalb10G012100.1/Poalb16G009330.1/Poalb14G015260.1/Poalb03G012740.1/Poalb18G009980.1/Poalb16G007600.1/Poalb07G008960.1/Poalb06G007380.1/Poalb09G005340.1/Poalb13G007190.1/Poalb10G016710.1/Poalb05G006870.1/Poalb03G011940.1/Poalb16G009020.1/Poalb03G011950.1/Poalb07G009840.1/Poalb01G002200.1/Poalb16G009430.1/Poalb05G006230.1/Poalb03G012430.1/Poalb10G021400.1/Poalb14G010280.1/Poalb02G014540.1/Poalb05G…	58
GO:0010413	glucuronoxylan metabolic process	16/4619	28/17737	0.000473871	0.0200584	0.0187089	Poalb15G002490.1/Poalb09G000520.1/Poalb07G006520.1/Poalb14G002590.1/Poalb14G003500.1/Poalb01G036120.1/Poalb01G005970.1/Poalb15G002170.1/Poalb07G005090.1/Poalb07G006530.1/Poalb16G011870.1/Poalb07G011530.1/Poalb15G000620.1/Poalb02G007600.1/Poalb06G021250.1/Poalb11G009480.1	16
GO:0010417	glucuronoxylan biosynthetic process	16/4619	28/17737	0.000473871	0.0200584	0.0187089	Poalb15G002490.1/Poalb09G000520.1/Poalb07G006520.1/Poalb14G002590.1/Poalb14G003500.1/Poalb01G036120.1/Poalb01G005970.1/Poalb15G002170.1/Poalb07G005090.1/Poalb07G006530.1/Poalb16G011870.1/Poalb07G011530.1/Poalb15G000620.1/Poalb02G007600.1/Poalb06G021250.1/Poalb11G009480.1	16
GO:0000041	transition metal ion transport	61/4619	160/17737	0.000503718	0.0205143	0.0191341	Poalb10G020100.1/Poalb12G000470.1/Poalb11G008230.1/Poalb06G016620.1/Poalb01G010770.1/Poalb18G012090.1/Poalb08G001810.1/Poalb11G012830.1/Poalb02G011540.1/Poalb12G000980.1/Poalb12G000990.1/Poalb19G011080.1/Poalb14G016770.1/Poalb12G000350.1/Poalb01G003910.1/Poalb10G008760.1/Poalb07G006750.1/Poalb11G014750.1/Poalb15G002630.1/Poalb14G011400.1/Poalb01G017100.1/Poalb01G011520.1/Poalb19G012620.1/Poalb06G…	61
GO:0010223	secondary shoot formation	30/4619	66/17737	0.00050456	0.0205143	0.0191341	Poalb02G006270.1/Poalb03G008880.1/Poalb06G018380.1/Poalb16G001440.1/Poalb01G011360.1/Poalb10G010920.1/Poalb14G001530.1/Poalb02G005750.1/Poalb04G017850.1/Poalb18G004710.1/Poalb03G005310.1/Poalb08G009960.1/Poalb08G004890.1/Poalb11G007910.1/Poalb04G003840.1/Poalb05G006050.1/Poalb12G004740.1/Poalb05G009480.1/Poalb07G010060.1/Poalb12G004460.1/Poalb01G034320.1/Poalb15G005400.1/Poalb05G017660.1/Poalb12G…	30
GO:0010346	shoot axis formation	30/4619	66/17737	0.00050456	0.0205143	0.0191341	Poalb02G006270.1/Poalb03G008880.1/Poalb06G018380.1/Poalb16G001440.1/Poalb01G011360.1/Poalb10G010920.1/Poalb14G001530.1/Poalb02G005750.1/Poalb04G017850.1/Poalb18G004710.1/Poalb03G005310.1/Poalb08G009960.1/Poalb08G004890.1/Poalb11G007910.1/Poalb04G003840.1/Poalb05G006050.1/Poalb12G004740.1/Poalb05G009480.1/Poalb07G010060.1/Poalb12G004460.1/Poalb01G034320.1/Poalb15G005400.1/Poalb05G017660.1/Poalb12G…	30
GO:0016998	cell wall macromolecule catabolic process	25/4619	52/17737	0.000517423	0.0207641	0.0193671	Poalb04G015190.1/Poalb19G010860.1/Poalb19G010650.1/Poalb14G015260.1/Poalb01G018670.1/Poalb08G010200.1/Poalb09G012480.1/Poalb07G003990.1/Poalb05G018860.1/Poalb09G012470.1/Poalb19G010630.1/Poalb10G011990.1/Poalb06G019350.1/Poalb09G007850.1/Poalb11G012240.1/Poalb09G012580.1/Poalb02G013080.1/Poalb16G006220.1/Poalb16G002860.1/Poalb16G000290.1/Poalb14G010000.1/Poalb09G000530.1/Poalb19G010590.1/Poalb05G…	25
GO:0051321	meiotic cell cycle	87/4619	244/17737	0.000529837	0.0209897	0.0195775	Poalb10G015840.1/Poalb01G024760.1/Poalb02G002860.1/Poalb09G005180.1/Poalb13G012350.1/Poalb01G012760.1/Poalb05G018920.1/Poalb15G003750.1/Poalb01G023800.1/Poalb19G006200.1/Poalb14G015460.1/Poalb02G016660.1/Poalb11G010060.1/Poalb04G002560.1/Poalb17G007600.1/Poalb10G009890.1/Poalb05G014680.1/Poalb08G011440.1/Poalb08G017180.1/Poalb10G001710.1/Poalb10G009200.1/Poalb15G011710.1/Poalb04G011980.1/Poalb03G…	87
GO:0044770	cell cycle phase transition	57/4619	148/17737	0.00056403	0.0220614	0.0205772	Poalb14G002050.1/Poalb09G008730.1/Poalb02G006620.1/Poalb01G026650.1/Poalb06G019610.1/Poalb05G021370.1/Poalb02G000780.1/Poalb06G012840.1/Poalb01G023010.1/Poalb16G006810.1/Poalb05G014680.1/Poalb08G006250.1/Poalb14G001200.1/Poalb14G018270.1/Poalb02G000300.1/Poalb05G009520.1/Poalb10G004730.1/Poalb05G020810.1/Poalb08G012860.1/Poalb05G021440.1/Poalb18G010580.1/Poalb16G003200.1/Poalb14G014730.1/Poalb09G…	57
GO:0007389	pattern specification process	113/4619	331/17737	0.000593336	0.0229176	0.0213757	Poalb03G003300.1/Poalb04G016950.1/Poalb19G011010.1/Poalb05G019510.1/Poalb01G032580.1/Poalb07G005470.1/Poalb14G000410.1/Poalb03G017470.1/Poalb09G001180.1/Poalb18G010270.1/Poalb02G009810.1/Poalb17G014530.1/Poalb09G008710.1/Poalb01G012760.1/Poalb01G031790.1/Poalb01G038170.1/Poalb02G016010.1/Poalb02G002250.1/Poalb06G019610.1/Poalb15G007870.1/Poalb12G003690.1/Poalb18G002670.1/Poalb11G014510.1/Poalb08G…	113
GO:0090698	post-embryonic plant morphogenesis	107/4619	312/17737	0.00068043	0.0259571	0.0242108	Poalb06G016690.1/Poalb04G012800.1/Poalb17G014530.1/Poalb04G005020.1/Poalb08G015250.1/Poalb06G021910.1/Poalb01G038900.1/Poalb17G001550.1/Poalb15G003750.1/Poalb06G019610.1/Poalb15G007870.1/Poalb06G018380.1/Poalb12G003690.1/Poalb18G002670.1/Poalb16G001440.1/Poalb09G010090.1/Poalb15G003080.1/Poalb05G015060.1/Poalb08G005380.1/Poalb10G007910.1/Poalb06G004570.1/Poalb08G014110.1/Poalb08G003530.1/Poalb07G…	107
GO:0044772	mitotic cell cycle phase transition	53/4619	137/17737	0.000764297	0.028801	0.0268632	Poalb14G002050.1/Poalb09G008730.1/Poalb02G006620.1/Poalb01G026650.1/Poalb06G019610.1/Poalb05G021370.1/Poalb02G000780.1/Poalb06G012840.1/Poalb01G023010.1/Poalb16G006810.1/Poalb05G014680.1/Poalb08G006250.1/Poalb14G001200.1/Poalb14G018270.1/Poalb02G000300.1/Poalb05G009520.1/Poalb10G004730.1/Poalb05G020810.1/Poalb08G012860.1/Poalb05G021440.1/Poalb16G003200.1/Poalb14G014730.1/Poalb09G007960.1/Poalb09G…	53
GO:0032465	regulation of cytokinesis	16/4619	29/17737	0.000802685	0.0298185	0.0278123	Poalb06G005920.1/Poalb06G006500.1/Poalb17G012230.1/Poalb06G017380.1/Poalb17G012240.1/Poalb18G012490.1/Poalb03G010400.1/Poalb14G019600.1/Poalb06G016940.1/Poalb10G015790.1/Poalb11G009810.1/Poalb01G036470.1/Poalb10G016620.1/Poalb04G010060.1/Poalb02G006000.1/Poalb14G015720.1	16
GO:0070507	regulation of microtubule cytoskeleton organization	14/4619	24/17737	0.0008106	0.0298185	0.0278123	Poalb07G009840.1/Poalb05G006230.1/Poalb05G011590.1/Poalb17G001210.1/Poalb05G009520.1/Poalb07G001540.1/Poalb03G009820.1/Poalb01G006470.1/Poalb07G004480.1/Poalb12G010710.1/Poalb03G013110.1/Poalb14G005070.1/Poalb10G016620.1/Poalb11G005800.1	14
GO:0042737	drug catabolic process	95/4619	275/17737	0.00100991	0.0367133	0.0342433	Poalb05G015900.1/Poalb06G020840.1/Poalb04G015190.1/Poalb09G001250.1/Poalb19G010860.1/Poalb19G010650.1/Poalb14G015260.1/Poalb07G011540.1/Poalb18G001940.1/Poalb16G012240.1/Poalb05G015910.1/Poalb12G007780.1/Poalb01G014610.1/Poalb16G002370.1/Poalb14G014910.1/Poalb09G012480.1/Poalb13G001040.1/Poalb01G001120.1/Poalb04G006670.1/Poalb03G005790.1/Poalb14G011980.1/Poalb04G014450.1/Poalb19G000510.1/Poalb02G…	95
GO:0032104	regulation of response to extracellular stimulus	13/4619	22/17737	0.0010571	0.0368398	0.0343613	Poalb18G005930.1/Poalb19G011080.1/Poalb10G010920.1/Poalb19G006800.1/Poalb06G015890.1/Poalb08G009960.1/Poalb19G006750.1/Poalb19G006760.1/Poalb14G005180.1/Poalb01G028750.1/Poalb17G005750.1/Poalb01G005390.1/Poalb02G008550.1	13
GO:0032107	regulation of response to nutrient levels	13/4619	22/17737	0.0010571	0.0368398	0.0343613	Poalb18G005930.1/Poalb19G011080.1/Poalb10G010920.1/Poalb19G006800.1/Poalb06G015890.1/Poalb08G009960.1/Poalb19G006750.1/Poalb19G006760.1/Poalb14G005180.1/Poalb01G028750.1/Poalb17G005750.1/Poalb01G005390.1/Poalb02G008550.1	13
GO:0051493	regulation of cytoskeleton organization	48/4619	123/17737	0.00106027	0.0368398	0.0343613	Poalb18G002480.1/Poalb15G002470.1/Poalb16G009180.1/Poalb06G014030.1/Poalb07G001700.1/Poalb07G009840.1/Poalb12G004780.1/Poalb04G005010.1/Poalb05G006230.1/Poalb05G011590.1/Poalb11G008800.1/Poalb17G001210.1/Poalb05G009520.1/Poalb07G001540.1/Poalb15G010540.1/Poalb01G036140.1/Poalb11G009500.1/Poalb15G008050.1/Poalb01G036060.1/Poalb03G009820.1/Poalb12G005710.1/Poalb05G021290.1/Poalb01G006470.1/Poalb14G…	48
GO:0009934	regulation of meristem structural organization	15/4619	27/17737	0.00106108	0.0368398	0.0343613	Poalb01G012760.1/Poalb04G000590.1/Poalb05G021370.1/Poalb08G013850.1/Poalb08G006250.1/Poalb10G006750.1/Poalb02G000300.1/Poalb08G013670.1/Poalb05G019940.1/Poalb07G011820.1/Poalb02G001840.1/Poalb02G014480.1/Poalb02G001340.1/Poalb02G001880.1/Poalb18G000160.1	15
GO:0007017	microtubule-based process	110/4619	326/17737	0.00110727	0.0379892	0.0354333	Poalb11G003850.1/Poalb03G012740.1/Poalb07G008960.1/Poalb04G012320.1/Poalb17G007350.1/Poalb01G024760.1/Poalb01G031390.1/Poalb05G006870.1/Poalb01G031720.1/Poalb02G002860.1/Poalb16G000600.1/Poalb05G018920.1/Poalb07G009840.1/Poalb01G038170.1/Poalb06G005920.1/Poalb03G010980.1/Poalb05G006230.1/Poalb06G017120.1/Poalb14G002180.1/Poalb12G010660.1/Poalb11G012900.1/Poalb08G012280.1/Poalb11G011040.1/Poalb14G…	110
GO:0060918	auxin transport	59/4619	158/17737	0.00111878	0.0379892	0.0354333	Poalb03G009220.1/Poalb05G019230.1/Poalb03G008750.1/Poalb16G005240.1/Poalb02G002590.1/Poalb16G009180.1/Poalb06G014030.1/Poalb01G031790.1/Poalb17G007460.1/Poalb15G007870.1/Poalb06G018380.1/Poalb12G003690.1/Poalb06G011130.1/Poalb06G004750.1/Poalb16G001440.1/Poalb10G009420.1/Poalb12G003250.1/Poalb18G004350.1/Poalb08G004960.1/Poalb16G007910.1/Poalb06G001580.1/Poalb10G007560.1/Poalb10G016500.1/Poalb08G…	59
GO:0009914	hormone transport	62/4619	168/17737	0.00119776	0.0397966	0.0371191	Poalb03G009220.1/Poalb05G019230.1/Poalb03G008750.1/Poalb16G005240.1/Poalb02G002590.1/Poalb16G009180.1/Poalb06G014030.1/Poalb01G031790.1/Poalb17G007460.1/Poalb15G007870.1/Poalb06G018380.1/Poalb12G003690.1/Poalb06G011130.1/Poalb06G004750.1/Poalb16G001440.1/Poalb10G009420.1/Poalb12G003250.1/Poalb18G004350.1/Poalb08G004960.1/Poalb16G007910.1/Poalb06G001580.1/Poalb10G007560.1/Poalb10G016500.1/Poalb08G…	62
GO:0061640	cytoskeleton-dependent cytokinesis	62/4619	168/17737	0.00119776	0.0397966	0.0371191	Poalb18G009980.1/Poalb07G008960.1/Poalb06G007380.1/Poalb04G012320.1/Poalb09G005340.1/Poalb01G031390.1/Poalb13G007190.1/Poalb05G006870.1/Poalb03G011940.1/Poalb16G009020.1/Poalb03G011950.1/Poalb07G009840.1/Poalb05G006230.1/Poalb01G001050.1/Poalb14G002180.1/Poalb12G010660.1/Poalb14G010280.1/Poalb14G015460.1/Poalb02G016660.1/Poalb02G014540.1/Poalb05G001960.1/Poalb08G011440.1/Poalb11G008800.1/Poalb08G…	62
GO:0007018	microtubule-based movement	41/4619	102/17737	0.00121814	0.040043	0.0373489	Poalb04G012320.1/Poalb01G031720.1/Poalb16G000600.1/Poalb01G038170.1/Poalb06G017120.1/Poalb14G002180.1/Poalb11G012900.1/Poalb14G015460.1/Poalb02G016660.1/Poalb11G010060.1/Poalb04G016310.1/Poalb04G002560.1/Poalb16G011010.1/Poalb02G013400.1/Poalb14G001200.1/Poalb11G013850.1/Poalb06G003680.1/Poalb06G002330.1/Poalb13G007290.1/Poalb12G004260.1/Poalb09G013780.1/Poalb10G013010.1/Poalb08G014760.1/Poalb11G…	41
GO:0044247	cellular polysaccharide catabolic process	38/4619	93/17737	0.00126354	0.0410983	0.0383332	Poalb10G012100.1/Poalb16G009330.1/Poalb03G012740.1/Poalb10G003520.1/Poalb16G007600.1/Poalb09G003620.1/Poalb14G015390.1/Poalb05G018860.1/Poalb10G007860.1/Poalb10G019710.1/Poalb03G012430.1/Poalb16G006320.1/Poalb11G013370.1/Poalb06G019350.1/Poalb06G012550.1/Poalb02G006970.1/Poalb04G004120.1/Poalb02G001200.1/Poalb05G019600.1/Poalb16G009300.1/Poalb18G003910.1/Poalb16G009320.1/Poalb09G011040.1/Poalb02G…	38
GO:0006826	iron ion transport	34/4619	81/17737	0.00128473	0.0413523	0.0385702	Poalb12G000470.1/Poalb01G010770.1/Poalb18G012090.1/Poalb11G012830.1/Poalb12G000980.1/Poalb12G000990.1/Poalb14G016770.1/Poalb12G000350.1/Poalb01G003910.1/Poalb10G008760.1/Poalb15G002630.1/Poalb01G011520.1/Poalb19G012620.1/Poalb06G018270.1/Poalb13G004820.1/Poalb14G015860.1/Poalb16G004870.1/Poalb16G003880.1/Poalb01G034640.1/scaf18.23/Poalb06G017520.1/Poalb11G008290.1/Poalb04G013130.1/Poalb05G016280.…	34
GO:0035336	long-chain fatty-acyl-CoA metabolic process	9/4619	13/17737	0.0013556	0.0431834	0.0402781	Poalb09G012860.1/Poalb04G015450.1/Poalb09G012910.1/Poalb09G012930.1/Poalb04G015460.1/Poalb16G006520.1/Poalb16G006690.1/Poalb09G012890.1/Poalb19G009120.1	9
GO:1905393	plant organ formation	81/4619	231/17737	0.0014077	0.0443855	0.0413992	Poalb06G016690.1/Poalb02G006270.1/Poalb04G012800.1/Poalb03G008880.1/Poalb06G021910.1/Poalb15G003750.1/Poalb07G009380.1/Poalb15G007870.1/Poalb06G018380.1/Poalb12G003690.1/Poalb18G002670.1/Poalb11G012830.1/Poalb16G001440.1/Poalb09G010090.1/Poalb01G011360.1/Poalb05G015060.1/Poalb08G005380.1/Poalb10G010920.1/Poalb14G009730.1/Poalb08G003530.1/Poalb07G009090.1/Poalb06G017410.1/Poalb05G006750.1/Poalb19G…	81
GO:0009251	glucan catabolic process	38/4619	94/17737	0.00159558	0.0498016	0.0464509	Poalb10G012100.1/Poalb16G009330.1/Poalb03G012740.1/Poalb10G003520.1/Poalb16G007600.1/Poalb09G003620.1/Poalb14G015390.1/Poalb10G007860.1/Poalb10G019710.1/Poalb03G012430.1/Poalb16G006320.1/Poalb11G013370.1/Poalb19G005240.1/Poalb06G012550.1/Poalb02G006970.1/Poalb04G004120.1/Poalb02G001200.1/Poalb05G019600.1/Poalb16G009300.1/Poalb18G003910.1/Poalb16G009320.1/Poalb09G011040.1/Poalb02G002160.1/Poalb10G…	38
